# Supplementary material for: Chemical imaging delineates Aβ plaque polymorphism across the Alzheimer’s disease spectrum
Source: Nat Commun. 2025 Apr 24;16:3889. doi: 10.1038/s41467-025-59085-7 (PMC12022071; doi:10.1038/s41467-025-59085-7)
Supplement: Supplementary file 4 — Source Data [file 41467_2025_59085_MOESM4_ESM.xlsx]

## Sheet: Figure 1c
	data used for plaque load
	Sample	Plaques_5mm2	Plaque_type	Pathology
	p1-12	115	CP	fAD
	p1-12	0	DP	fAD
	p1-12	4	CG	fAD
	p12-20	5	DP	CUAP
	p12-20	3	CP	CUAP
	p17-4	85	CP	fAD
	p17-4	0	DP	fAD
	p17-4	3	CG	fAD
	p18-13	130	CP	fAD
	p18-13	0	DP	fAD
	p18-13	7	CG	fAD
	p3	31	CP	sAD
	p3	33	DP	sAD
	p3	4	CG	sAD
	p22-13	10	DP	CUAP
	p22-13	10	CP	CUAP
	p31-05	37	DP	CUAP
	p31-05	39	CP	CUAP
	p40	61	CP	sAD
	p40	9	DP	sAD
	p40	3	CG	sAD
	p41	70	CP	sAD
	p41	40	DP	sAD
	p41	6	CG	sAD
	p47-19	15	DP	sAD
	p47-19	22	CP	sAD
	p47-19	0	CG	sAD
	p50-06	4	DP	CUAP
	p50-06	14	CP	CUAP
	p50-10	122	CP	fAD
	p50-10	0	DP	fAD
	p50-10	10	CG	fAD
	p56-18	10	DP	CUAP
	p56-18	3	CP	CUAP
	p6-12	83	CP	fAD
	p6-12	0	DP	fAD
	p6-12	4	CG	fAD
	p65-13	51	CP	fAD
	p65-13	0	DP	fAD
	p65-13	8	CG	fAD
	p71-13	73	DP	sAD
	p71-13	86	CP	sAD
	p71-13	0	CG	sAD
	p85-13	4	DP	sAD
	p85-13	15	CP	sAD
	p85-13	8	CG	sAD
	p72-07	6	DP	CUAP
	p72-07	17	CP	CUAP
	p75	56	CP	sAD
	p75	31	DP	sAD
	p75	2	CG	sAD
	p81	85	CP	sAD
	p81	46	DP	sAD
	p81	2	CG	sAD
	p86	81	CP	sAD
	p86	26	DP	sAD
	p86	3	CG	sAD
	p88	60	CP	sAD
	p88	6	DP	sAD
	p88	1	CG	sAD
	p45	40	CP	sAD
	p45	38	DP	sAD
	p45	3	CG	sAD

## Sheet: Figure 3a
	sAD CP spectra			sAD DP spectra
	mz	intensity		mz	intensity
	3000	0		3000.038302	0
	3000.19198	0.0000897949		3000.229815	0
	3000.38397	0.000174491		3000.421327	0
	3000.57595	0.000259175		3000.612839	0
	3000.76794	0.000333674		3000.804351	0
	3000.95992	0.00040276		3000.995863	0
	3001.15191	0.000470567		3001.187376	0.0000360429
	3001.34389	0.000528827		3001.378888	0.000114027
	3001.53588	0.000582049		3001.5704	0.000223712
	3001.72786	0.000631345		3001.761912	0.000354398
	3001.91985	0.000672421		3001.953424	0.000494989
	3002.11183	0.00070276		3002.144936	0.000599577
	3002.30382	0.00074796		3002.336449	0.000676352
	3002.4958	0.000779767		3002.527961	0.000699155
	3002.68779	0.000833584		3002.719473	0.00068686
	3002.87977	0.00088513		3002.910985	0.000670366
	3003.07175	0.000813651		3003.102497	0.000650642
	3003.26374	0.000681278		3003.294009	0.000658864
	3003.45572	0.000584316		3003.485522	0.00069546
	3003.64771	0.000499071		3003.677034	0.000691679
	3003.83969	0.000428512		3003.868546	0.000645099
	3004.03168	0.000385897		3004.060058	0.000595816
	3004.22366	0.000372763		3004.25157	0.000542044
	3004.41565	0.000381585		3004.443083	0.000508653
	3004.60763	0.000385857		3004.634595	0.000495283
	3004.9916	0.000440023		3004.826107	0.000514257
	3005.18359	0.000492323		3005.017619	0.000522731
	3005.37557	0.000509463		3005.209131	0.000531862
	3005.56756	0.000501926		3005.400643	0.000555932
	3005.75954	0.000482673		3005.592156	0.000556756
	3005.95152	0.000482191		3005.783668	0.000506997
	3006.14351	0.000505532		3005.97518	0.000428087
	3006.33549	0.000503426		3006.166692	0.000326882
	3006.52748	0.000512632		3006.358204	0.000202836
	3006.71946	0.000550483		3006.549717	0.000129253
	3006.91145	0.000556341		3006.741229	0.000111629
	3007.10343	0.000489389		3006.932741	0.000138502
	3007.29542	0.000445187		3007.124253	0.000195707
	3007.4874	0.000460535		3007.315765	0.000250655
	3007.67939	0.000492659		3007.507277	0.000279623
	3007.87137	0.000538602		3007.69879	0.000322436
	3008.06335	0.000607615		3007.890302	0.000380152
	3008.25534	0.000681109		3008.081814	0.000456997
	3008.44732	0.000758795		3008.273326	0.000577296
	3008.63931	0.000837675		3008.464838	0.000709597
	3008.83129	0.000906196		3008.656351	0.00084329
	3009.02328	0.000919901		3008.847863	0.000922468
	3009.21526	0.000905582		3009.039375	0.000961122
	3009.40725	0.000902272		3009.230887	0.000972692
	3009.59923	0.000869554		3009.422399	0.000966347
	3009.79122	0.00084387		3009.613911	0.000968342
	3009.9832	0.000846584		3009.805424	0.000976505
	3010.17519	0.000838627		3009.996936	0.000963084
	3010.36717	0.000844312		3010.188448	0.000958447
	3010.55915	0.00087557		3010.37996	0.000960757
	3010.75114	0.000891932		3010.571472	0.000980372
	3010.94312	0.000885935		3010.762985	0.001000942
	3011.13511	0.000881666		3010.954497	0.00100139
	3011.32709	0.000887706		3011.146009	0.001020106
	3011.51908	0.000909089		3011.337521	0.0010561
	3011.71106	0.000939325		3011.529033	0.001075051
	3011.90305	0.000954235		3011.720545	0.001053112
	3012.09503	0.000966817		3011.912058	0.001030417
	3012.28702	0.00098083		3012.10357	0.001005793
	3012.479	0.001008991		3012.295082	0.000954017
	3012.67099	0.001040633		3012.486594	0.000881105
	3012.86297	0.00107091		3012.678106	0.000797691
	3013.05496	0.001043709		3012.869619	0.000726258
	3013.24694	0.00100492		3013.061131	0.000664382
	3013.43892	0.000947215		3013.252643	0.000631232
	3013.63091	0.000904816		3013.444155	0.000592708
	3013.82289	0.00082819		3013.635667	0.000540437
	3014.01488	0.000735974		3013.827179	0.000496611
	3014.20686	0.000656654		3014.018692	0.000480699
	3014.39885	0.000588113		3014.210204	0.000520633
	3014.59083	0.000526434		3014.401716	0.000583615
	3014.78282	0.000490943		3014.593228	0.000614683
	3014.9748	0.000480274		3014.78474	0.000650576
	3015.16679	0.000485491		3014.976252	0.000718543
	3015.35877	0.000488773		3015.167765	0.000749084
	3015.55076	0.000489528		3015.359277	0.000740116
	3015.74274	0.000500287		3015.550789	0.000711126
	3015.93473	0.000534525		3015.742301	0.000681821
	3016.12671	0.000586179		3015.933813	0.000653042
	3016.31869	0.000675645		3016.125326	0.000620295
	3016.51068	0.00077818		3016.316838	0.000577867
	3016.70266	0.000864919		3016.50835	0.000529934
	3016.89465	0.000908503		3016.699862	0.000524688
	3017.08663	0.000959177		3016.891374	0.000537247
	3017.27862	0.001019076		3017.082886	0.000561708
	3017.4706	0.001017967		3017.274399	0.000582367
	3017.66259	0.000963161		3017.465911	0.000631664
	3017.85457	0.00088054		3017.657423	0.000709318
	3018.04656	0.000806361		3017.848935	0.000798147
	3018.23854	0.000757125		3018.040447	0.000869681
	3018.43053	0.000717861		3018.23196	0.000867291
	3018.62251	0.000705261		3018.423472	0.000834859
	3018.8145	0.000661569		3018.614984	0.000814914
	3019.00648	0.000546191		3018.806496	0.000795153
	3019.19846	0.000410484		3018.998008	0.000767928
	3019.39045	0.000330598		3019.18952	0.000739701
	3019.58243	0.000310318		3019.381033	0.000710301
	3019.77442	0.000251221		3019.572545	0.000654679
	3019.9664	0.000190043		3019.764057	0.000565807
	3020.15839	0.000183689		3019.955569	0.000435191
	3020.35037	0.000190166		3020.147081	0.000292307
	3020.54236	0.000221611		3020.338594	0.000177461
	3020.73434	0.000239035		3020.530106	0.000133031
	3020.92633	0.000264979		3020.721618	0.000102607
	3021.11831	0.00028217		3020.91313	0.0000927189
	3021.3103	0.000266107		3021.104642	0.000114439
	3021.50228	0.000306759		3021.296154	0.000129091
	3021.69426	0.000344217		3021.487667	0.000130413
	3021.88625	0.00030358		3021.679179	0.000128457
	3022.07823	0.000265649		3021.870691	0.000101952
	3022.27022	0.000262994		3022.062203	0.0000733354
	3022.4622	0.000292253		3022.253715	0.000113871
	3022.65419	0.000307862		3022.445228	0.000223163
	3022.84617	0.000301972		3022.63674	0.000359778
	3023.42213	0.000299053		3022.828252	0.000468055
	3023.61411	0.000286552		3023.019764	0.000554343
	3023.8061	0.000266692		3023.211276	0.000637651
	3023.99808	0.000242479		3023.402788	0.000663956
	3024.19006	0.000245567		3023.594301	0.00065659
	3024.38205	0.00029019		3023.785813	0.000612571
	3024.57403	0.000321911		3023.977325	0.000577013
	3024.76602	0.000368881		3024.168837	0.000551306
	3024.958	0.000409662		3024.360349	0.000523063
	3025.14999	0.000484606		3024.551861	0.000515363
	3025.34197	0.000561083		3024.743374	0.000539443
	3025.53396	0.000657665		3024.934886	0.000572429
	3025.72594	0.00077584		3025.126398	0.00057257
	3025.91793	0.000845778		3025.31791	0.000555811
	3026.10991	0.000777264		3025.509422	0.000539658
	3026.3019	0.000717774		3025.700935	0.000529441
	3026.49388	0.000718627		3025.892447	0.000546491
	3026.68586	0.000723484		3026.083959	0.000601075
	3026.87785	0.000721547		3026.275471	0.000623198
	3027.06983	0.000693143		3026.466983	0.000578149
	3027.26182	0.00062034		3026.658495	0.000506639
	3027.4538	0.00054408		3026.850008	0.000435489
	3027.64579	0.000501094		3027.04152	0.0003591
	3027.83777	0.000504154		3027.233032	0.000284855
	3028.02976	0.000514715		3027.424544	0.000222018
	3028.22174	0.000539481		3027.616056	0.000166892
	3028.41373	0.000570416		3027.807569	0.000164131
	3028.60571	0.000559946		3027.999081	0.000175031
	3028.7977	0.000514505		3028.190593	0.000214278
	3028.98968	0.000468244		3028.382105	0.00031366
	3029.18167	0.000463654		3028.573617	0.000425139
	3029.37365	0.000456695		3028.765129	0.000521237
	3029.56563	0.000424907		3028.956642	0.000566895
	3029.75762	0.000359463		3029.148154	0.000588851
	3029.9496	0.00026017		3029.339666	0.000600024
	3030.14159	0.000220442		3029.531178	0.000621325
	3030.33357	0.000236508		3029.72269	0.000638165
	3030.52556	0.000256917		3029.914203	0.000601857
	3030.71754	0.000299681		3030.105715	0.000513686
	3030.90953	0.000346976		3030.297227	0.000427056
	3031.10151	0.000371477		3030.488739	0.000358831
	3031.2935	0.000368641		3030.680251	0.000294021
	3031.48548	0.000382722		3030.871763	0.000260588
	3031.67747	0.000446868		3031.063276	0.000250866
	3031.86945	0.000511764		3031.254788	0.000240054
	3032.06144	0.000572182		3031.4463	0.000206912
	3032.25342	0.000610392		3031.637812	0.000129448
	3032.4454	0.000565242		3031.829324	0.000067337
	3032.63739	0.000498141		3032.020837	0.0000597366
	3032.82937	0.000462716		3032.212349	0.0000768078
	3033.02136	0.000462014		3032.403861	0.0000877139
	3033.21334	0.000374843		3032.595373	0.0000899155
	3033.40533	0.000271991		3032.786885	0.0000888904
	3033.59731	0.000209484		3032.978397	0.000127298
	3033.7893	0.000198391		3033.16991	0.000225343
	3033.98128	0.000230569		3033.361422	0.000350118
	3034.17327	0.00026201		3033.552934	0.000443075
	3034.36525	0.00027154		3033.744446	0.000505141
	3034.55724	0.00024637		3033.935958	0.000548208
	3034.74922	0.000232177		3034.127471	0.000590512
	3034.94121	0.000218006		3034.318983	0.00062773
	3035.13319	0.000218542		3034.510495	0.000652723
	3035.32517	0.000273903		3034.702007	0.000658385
	3035.51716	0.000344066		3034.893519	0.0006397
	3035.70914	0.000404004		3035.085031	0.000600183
	3035.90113	0.000476118		3035.276544	0.00053649
	3036.09311	0.000536529		3035.468056	0.000482002
	3036.2851	0.000550612		3035.659568	0.000481153
	3036.47708	0.00056892		3035.85108	0.000498546
	3036.66907	0.000569928		3036.042592	0.000502661
	3036.86105	0.000528547		3036.234104	0.00048107
	3037.05304	0.000421239		3036.425617	0.000464511
	3037.24502	0.00029859		3036.617129	0.000497825
	3037.43701	0.000214727		3036.808641	0.000575895
	3037.62899	0.00018427		3037.000153	0.000658768
	3037.82097	0.000225786		3037.191665	0.000661436
	3038.01296	0.000213978		3037.383178	0.000600819
	3038.20494	0.000148706		3037.57469	0.000515602
	3038.39693	0.000108724		3037.766202	0.000423849
	3038.58891	0.000131889		3037.957714	0.000343957
	3038.7809	0.000189906		3038.149226	0.000278003
	3038.97288	0.000268475		3038.340738	0.000225388
	3039.16487	0.000348775		3038.532251	0.00022427
	3039.35685	0.000419423		3038.723763	0.000230268
	3039.54884	0.000471484		3038.915275	0.000235801
	3039.74082	0.000519027		3039.106787	0.000263726
	3039.9328	0.000586856		3039.298299	0.000324962
	3040.12479	0.000641699		3039.489812	0.000396639
	3040.31677	0.000713652		3039.681324	0.000470898
	3040.50876	0.000753284		3039.872836	0.000539303
	3040.70074	0.000739525		3040.064348	0.000616178
	3040.89273	0.000701031		3040.25586	0.000702343
	3041.08471	0.000682347		3040.447372	0.000778813
	3041.2767	0.00074077		3040.638885	0.000851488
	3041.46868	0.000833328		3040.830397	0.000904504
	3041.66067	0.000896578		3041.021909	0.000946212
	3041.85265	0.000867825		3041.213421	0.000963289
	3042.04464	0.000851036		3041.404933	0.000955786
	3042.23662	0.000863746		3041.596446	0.000986488
	3042.42861	0.000886045		3041.787958	0.001003885
	3042.62059	0.000903638		3041.97947	0.000977975
	3042.81257	0.00090385		3042.170982	0.000939165
	3043.00456	0.000897945		3042.362494	0.000874852
	3043.19654	0.000883548		3042.554006	0.000751096
	3043.38853	0.000852932		3042.745519	0.000620782
	3043.58051	0.000849265		3042.937031	0.000520017
	3043.7725	0.000863048		3043.128543	0.000444974
	3043.96448	0.000879832		3043.320055	0.000369633
	3044.15647	0.000898031		3043.511567	0.000318496
	3044.34845	0.000897397		3043.70308	0.000279935
	3044.54044	0.000880776		3043.894592	0.000227522
	3044.73242	0.000899849		3044.086104	0.000174173
	3044.92441	0.000959534		3044.277616	0.00014183
	3045.11639	0.001014766		3044.469128	0.000159771
	3045.30838	0.001052524		3044.66064	0.000216235
	3045.50036	0.001084822		3044.852153	0.000283086
	3045.69234	0.001112244		3045.043665	0.00033608
	3045.88433	0.001152699		3045.235177	0.000411393
	3046.07631	0.001204816		3045.426689	0.000519214
	3046.2683	0.001267907		3045.618201	0.00056894
	3046.46028	0.001314019		3045.809713	0.000588239
	3046.65227	0.001357159		3046.001226	0.000594952
	3046.84425	0.001354022		3046.192738	0.000601764
	3047.03624	0.001317844		3046.38425	0.000618208
	3047.22822	0.001278285		3046.575762	0.000637645
	3047.42021	0.001244062		3046.767274	0.000660534
	3047.61219	0.001184749		3046.958787	0.000687729
	3047.80418	0.001094544		3047.150299	0.000717347
	3047.99616	0.000973112		3047.341811	0.000720642
	3048.18815	0.000851906		3047.533323	0.000685777
	3048.38013	0.000730863		3047.724835	0.000648564
	3048.57211	0.000645868		3047.916347	0.000651423
	3048.7641	0.000585895		3048.10786	0.000668496
	3048.95608	0.00052905		3048.299372	0.000680749
	3049.14807	0.000500646		3048.490884	0.000671222
	3049.34005	0.000498865		3048.682396	0.000638863
	3049.53204	0.00047368		3048.873908	0.000638607
	3049.72402	0.000475648		3049.065421	0.000632085
	3049.91601	0.000499712		3049.256933	0.000591987
	3050.10799	0.000534193		3049.448445	0.000562184
	3050.29998	0.000564984		3049.639957	0.00055425
	3050.49196	0.000600715		3049.831469	0.000529688
	3050.68395	0.000596274		3050.022981	0.000549221
	3050.87593	0.000603182		3050.214494	0.000575811
	3051.06792	0.000602869		3050.406006	0.000574405
	3051.2599	0.000552274		3050.597518	0.000536783
	3051.45188	0.000475326		3050.78903	0.000487818
	3051.64387	0.000395934		3050.980542	0.00046669
	3051.83585	0.000333425		3051.172055	0.00047748
	3052.02784	0.000302092		3051.363567	0.000499812
	3052.21982	0.000292063		3051.555079	0.000521952
	3052.41181	0.000299408		3051.746591	0.00053496
	3052.60379	0.000289146		3051.938103	0.00053587
	3052.79578	0.000268723		3052.129615	0.000522179
	3053.17975	0.000251257		3052.321128	0.000516646
	3053.37173	0.000241217		3052.51264	0.000541977
	3053.56371	0.000236255		3052.704152	0.00057649
	3053.7557	0.000273232		3052.895664	0.00059007
	3053.94768	0.00033607		3053.087176	0.0005976
	3054.13967	0.000389641		3053.278689	0.000613841
	3054.33165	0.000426469		3053.470201	0.000595852
	3054.52364	0.000446841		3053.661713	0.000574083
	3054.71562	0.000459526		3053.853225	0.000562366
	3054.90761	0.00047525		3054.044737	0.000529425
	3055.09959	0.000452392		3054.236249	0.000451451
	3055.29158	0.000428757		3054.427762	0.00036129
	3055.48356	0.000459622		3054.619274	0.000315029
	3055.67555	0.000492788		3054.810786	0.00031318
	3055.86753	0.000516383		3055.002298	0.000319013
	3056.05951	0.000553247		3055.19381	0.000272564
	3056.2515	0.00059746		3055.385323	0.000212155
	3056.44348	0.000594546		3055.576835	0.000158815
	3056.63547	0.000568565		3055.768347	0.000105165
	3056.82745	0.000550821		3055.959859	0.0000761276
	3057.01944	0.000557001		3056.151371	0.0000935012
	3057.21142	0.000569834		3056.342883	0.000117342
	3057.40341	0.000577071		3056.534396	0.000137007
	3057.59539	0.000590346		3056.725908	0.00017632
	3057.78738	0.000592395		3056.91742	0.000215392
	3057.97936	0.000567248		3057.108932	0.000253141
	3058.17135	0.000490807		3057.300444	0.000311189
	3058.36333	0.000409397		3057.491956	0.000398296
	3058.55532	0.000360912		3057.683469	0.000472204
	3058.7473	0.000345172		3057.874981	0.000507485
	3058.93928	0.000349626		3058.066493	0.00049477
	3059.13127	0.000356226		3058.258005	0.000490304
	3059.32325	0.000346776		3058.449517	0.000506391
	3059.51524	0.000335157		3058.64103	0.000522263
	3059.70722	0.000331685		3058.832542	0.000558353
	3059.89921	0.000339071		3059.024054	0.000583592
	3060.09119	0.000339434		3059.215566	0.000567089
	3060.28318	0.000330872		3059.407078	0.000524997
	3060.47516	0.00033728		3059.59859	0.000486775
	3060.66715	0.000358018		3059.790103	0.00047628
	3060.85913	0.00039139		3059.981615	0.000473041
	3061.05112	0.000385659		3060.173127	0.000470748
	3061.2431	0.000386641		3060.364639	0.000507669
	3061.43509	0.000377795		3060.556151	0.000533748
	3061.62707	0.000345002		3060.747664	0.000562334
	3061.81905	0.000315785		3060.939176	0.000596608
	3062.01104	0.00026748		3061.130688	0.000634125
	3062.20302	0.000242283		3061.3222	0.000646266
	3062.39501	0.000236912		3061.513712	0.000619356
	3062.58699	0.00025395		3061.705224	0.000513892
	3062.77898	0.000291133		3061.896737	0.000406061
	3062.97096	0.000322549		3062.088249	0.000352366
	3063.16295	0.000362929		3062.279761	0.000342557
	3063.35493	0.000398693		3062.471273	0.000376475
	3063.54692	0.000430079		3062.662785	0.000418711
	3063.7389	0.000467972		3062.854298	0.000420014
	3063.93089	0.000499464		3063.04581	0.000402501
	3064.12287	0.000538051		3063.237322	0.000425731
	3064.31486	0.000571393		3063.428834	0.000476762
	3064.50684	0.000592905		3063.620346	0.000514531
	3064.69882	0.000601529		3063.811858	0.000548275
	3064.89081	0.000591995		3064.003371	0.000601929
	3065.08279	0.000591561		3064.194883	0.000611344
	3065.27478	0.000559478		3064.386395	0.000576706
	3065.46676	0.000516016		3064.577907	0.000561113
	3065.65875	0.000506487		3064.769419	0.000530419
	3065.85073	0.000511965		3064.960932	0.000485928
	3066.04272	0.000513107		3065.152444	0.000439908
	3066.2347	0.000505343		3065.343956	0.000409234
	3066.42669	0.000534318		3065.535468	0.00035955
	3066.61867	0.00060443		3065.72698	0.000333239
	3066.81066	0.000662556		3065.918492	0.00031629
	3067.00264	0.000680017		3066.110005	0.000302314
	3067.19462	0.000680369		3066.301517	0.000306372
	3067.38661	0.000689555		3066.493029	0.00031051
	3067.57859	0.000698495		3066.684541	0.000324886
	3067.77058	0.000718457		3066.876053	0.000372542
	3067.96256	0.000765748		3067.067565	0.000437109
	3068.15455	0.000809464		3067.259078	0.000488565
	3068.34653	0.000815946		3067.45059	0.00050816
	3068.53852	0.000813042		3067.642102	0.000518405
	3068.7305	0.00079569		3067.833614	0.000505467
	3068.92249	0.000746086		3068.025126	0.000458113
	3069.11447	0.000683469		3068.216639	0.000436341
	3069.30645	0.000637973		3068.408151	0.000418691
	3069.49844	0.000617565		3068.599663	0.000378904
	3069.69042	0.000557638		3068.791175	0.000376321
	3069.88241	0.000488565		3068.982687	0.000409916
	3070.07439	0.000435586		3069.174199	0.000446448
	3070.26638	0.000425202		3069.365712	0.000452327
	3070.45836	0.000383712		3069.557224	0.000431184
	3070.65035	0.000295652		3069.748736	0.000415501
	3070.84233	0.000189752		3069.940248	0.000412913
	3071.03432	0.0000994771		3070.13176	0.000404277
	3071.2263	0.000040861		3070.323273	0.000409146
	3071.41829	0.000020962		3070.514785	0.000417435
	3071.61027	0.0000381925		3070.706297	0.000438205
	3071.80226	0.0000808757		3070.897809	0.00045708
	3071.99424	0.00011261		3071.089321	0.000483696
	3072.18622	0.000129733		3071.280833	0.000498073
	3072.76218	0.000176624		3071.472346	0.000490884
	3072.95416	0.000248282		3071.663858	0.000492888
	3073.14615	0.000343087		3071.85537	0.000521948
	3073.33813	0.000459719		3072.046882	0.000577002
	3073.53012	0.000584892		3072.238394	0.000624265
	3073.7221	0.00066314		3072.429907	0.00065839
	3073.91409	0.000697805		3072.621419	0.00067947
	3074.10607	0.000776568		3072.812931	0.000680799
	3074.29806	0.000839461		3073.004443	0.000670267
	3074.49004	0.000831237		3073.195955	0.00064784
	3074.68203	0.000733844		3073.387467	0.000647369
	3074.87401	0.000622559		3073.57898	0.000666185
	3075.06599	0.000527376		3073.770492	0.000668593
	3075.25798	0.000454842		3073.962004	0.000661186
	3075.44996	0.000388433		3074.153516	0.000671161
	3075.64195	0.000316139		3074.345028	0.000693738
	3075.83393	0.00025442		3074.536541	0.000727904
	3076.02592	0.000199728		3074.728053	0.000754531
	3076.2179	0.000157303		3074.919565	0.000782212
	3076.40989	0.000163527		3075.111077	0.000780556
	3076.60187	0.000214378		3075.302589	0.000775587
	3076.79386	0.000286805		3075.494101	0.000810091
	3076.98584	0.000370363		3075.685614	0.000874891
	3077.17783	0.000446051		3075.877126	0.000925414
	3077.36981	0.000508509		3076.068638	0.000945272
	3077.5618	0.000557244		3076.26015	0.000906043
	3077.75378	0.000624979		3076.451662	0.000800836
	3077.94576	0.00071494		3076.643175	0.00068741
	3078.13775	0.000745527		3076.834687	0.000592028
	3078.32973	0.000748823		3077.026199	0.000502133
	3078.52172	0.000743077		3077.217711	0.000435662
	3078.7137	0.000747081		3077.409223	0.000371615
	3078.90569	0.000780868		3077.600735	0.000291949
	3079.09767	0.00081254		3077.792248	0.000215278
	3079.28966	0.000804839		3077.98376	0.000157534
	3079.48164	0.000789739		3078.175272	0.000160338
	3079.67363	0.00077298		3078.366784	0.0001799
	3079.86561	0.000750386		3078.558296	0.000187244
	3080.0576	0.00073655		3078.749808	0.000203939
	3080.24958	0.000729591		3078.941321	0.000257777
	3080.44157	0.000711934		3079.132833	0.000337262
	3080.63355	0.00069142		3079.324345	0.000402975
	3080.82553	0.000640052		3079.515857	0.000459034
	3081.01752	0.000570254		3079.707369	0.000524015
	3081.2095	0.00050673		3079.898882	0.00059858
	3081.40149	0.000461512		3080.090394	0.00061536
	3081.59347	0.000447367		3080.281906	0.000605849
	3081.78546	0.000447996		3080.473418	0.000618186
	3081.97744	0.000424586		3080.66493	0.000641333
	3082.16943	0.000402272		3080.856442	0.000656677
	3082.36141	0.000403816		3081.047955	0.00066901
	3082.5534	0.000449784		3081.239467	0.000700758
	3082.74538	0.00053307		3081.430979	0.000722815
	3082.93737	0.000608986		3081.622491	0.000736096
	3083.12935	0.000666776		3081.814003	0.000783127
	3083.32133	0.000703534		3082.005516	0.000840862
	3083.51332	0.00070799		3082.197028	0.000849803
	3083.7053	0.000699627		3082.38854	0.000830045
	3083.89729	0.000687127		3082.580052	0.00079068
	3084.08927	0.000683148		3082.771564	0.000741301
	3084.28126	0.000680081		3082.963076	0.000689194
	3084.47324	0.000660619		3083.154589	0.00065283
	3084.66523	0.00061175		3083.346101	0.000632053
	3084.85721	0.000582932		3083.537613	0.000626161
	3085.0492	0.000575066		3083.729125	0.000618177
	3085.24118	0.000584941		3083.920637	0.000611481
	3085.43316	0.000613063		3084.11215	0.000597943
	3085.62515	0.000648044		3084.303662	0.000566643
	3085.81713	0.000686954		3084.495174	0.000521458
	3086.00912	0.000728807		3084.686686	0.000500685
	3086.2011	0.000779842		3084.878198	0.00053023
	3086.39309	0.00081679		3085.06971	0.000588624
	3086.58507	0.000800884		3085.261223	0.00062853
	3086.77706	0.000764		3085.452735	0.000659753
	3086.96904	0.000719802		3085.644247	0.000685697
	3087.16103	0.000656016		3085.835759	0.000697445
	3087.35301	0.000596445		3086.027271	0.000696939
	3087.545	0.000556033		3086.218784	0.000675928
	3087.73698	0.000526413		3086.410296	0.000686307
	3087.92897	0.000504143		3086.601808	0.000706143
	3088.12095	0.0004754		3086.79332	0.000724764
	3088.31293	0.000440749		3086.984832	0.000745998
	3088.50492	0.000428896		3087.176344	0.000723872
	3088.6969	0.000446752		3087.367857	0.000674704
	3088.88889	0.000484594		3087.559369	0.000637573
	3089.08087	0.00053142		3087.750881	0.000602745
	3089.27286	0.000575105		3087.942393	0.000545299
	3089.46484	0.000605894		3088.133905	0.000511898
	3089.65683	0.00062145		3088.325417	0.000494204
	3089.84881	0.000629609		3088.51693	0.000490561
	3090.0408	0.000650158		3088.708442	0.000520854
	3090.23278	0.000668666		3088.899954	0.000550547
	3090.42477	0.000663252		3089.091466	0.000563991
	3090.61675	0.000657002		3089.282978	0.000583992
	3090.80874	0.000661723		3089.474491	0.000632093
	3091.00072	0.00068419		3089.666003	0.000700915
	3091.1927	0.000720728		3089.857515	0.000750594
	3091.38469	0.000747617		3090.049027	0.000771324
	3091.57667	0.000761665		3090.240539	0.000840918
	3091.76866	0.000763581		3090.432051	0.000856804
	3091.96064	0.00075215		3090.623564	0.000829801
	3092.15263	0.000747694		3090.815076	0.000842245
	3092.34461	0.000757165		3091.006588	0.000831487
	3092.5366	0.000760543		3091.1981	0.000793706
	3092.72858	0.000755674		3091.389612	0.000756274
	3092.92057	0.000759945		3091.581125	0.000737767
	3093.11255	0.000770087		3091.772637	0.000738709
	3093.30454	0.000774566		3091.964149	0.000710705
	3093.49652	0.000796035		3092.155661	0.000654737
	3093.68851	0.000835594		3092.347173	0.000617011
	3093.88049	0.000862169		3092.538685	0.000631516
	3094.07247	0.000868434		3092.730198	0.000665795
	3094.26446	0.000855077		3092.92171	0.000671084
	3094.45644	0.000817503		3093.113222	0.000670135
	3094.64843	0.000805556		3093.304734	0.000682007
	3094.84041	0.000826415		3093.496246	0.000666109
	3095.0324	0.000839632		3093.687759	0.000647284
	3095.22438	0.000820338		3093.879271	0.000635443
	3095.41637	0.000788776		3094.070783	0.00065393
	3095.60835	0.000766814		3094.262295	0.000640876
	3095.80034	0.000757191		3094.453807	0.000618105
	3095.99232	0.000764902		3094.645319	0.000625066
	3096.18431	0.000778435		3094.836832	0.000589792
	3096.37629	0.000790016		3095.028344	0.000536544
	3096.56828	0.000812262		3095.219856	0.000491401
	3096.76026	0.000834726		3095.411368	0.000421587
	3096.95224	0.000834411		3095.60288	0.000315666
	3097.14423	0.000807977		3095.794393	0.000209398
	3097.33621	0.000778785		3095.985905	0.000137384
	3097.5282	0.000753824		3096.177417	0.0000808481
	3097.72018	0.000714454		3096.368929	0.0000615711
	3097.91217	0.000657141		3096.560441	0.0000504465
	3098.10415	0.000585373		3096.751953	0.0000240824
	3098.29614	0.000522329		3096.943466	0
	3098.48812	0.000490534		3097.134978	0.00000693853
	3098.68011	0.00045359		3097.32649	0.000024914
	3098.87209	0.000402933		3097.518002	0.0000807288
	3099.06407	0.000363287		3097.709514	0.000165667
	3099.25606	0.000359761		3097.901027	0.000260873
	3099.44804	0.000390453		3098.092539	0.000354446
	3099.64003	0.000452196		3098.284051	0.000438112
	3099.83201	0.000532795		3098.475563	0.000527125
	3100.024	0.000607956		3098.667075	0.000580118
	3100.21598	0.000677374		3098.858587	0.000586419
	3100.40797	0.00075324		3099.0501	0.000574808
	3100.59995	0.000808763		3099.241612	0.000561425
	3100.79194	0.000849276		3099.433124	0.000538195
	3100.98392	0.000895619		3099.624636	0.000541344
	3101.17591	0.000950391		3099.816148	0.000520492
	3101.36789	0.001014188		3100.00766	0.000499242
	3101.55987	0.001067969		3100.199173	0.000505994
	3101.75186	0.00104887		3100.390685	0.000496426
	3101.94384	0.000979613		3100.582197	0.000476615
	3102.13583	0.000903545		3100.773709	0.000449859
	3102.32781	0.000809423		3100.965221	0.000445278
	3102.5198	0.000693883		3101.156734	0.000465756
	3102.71178	0.000568255		3101.348246	0.000522792
	3102.90377	0.000439564		3101.539758	0.00054058
	3103.09575	0.000334024		3101.73127	0.000504308
	3103.28774	0.000272556		3101.922782	0.00044091
	3103.47972	0.000261692		3102.114294	0.00035168
	3103.67171	0.000252895		3102.305807	0.000265511
	3103.86369	0.000246934		3102.497319	0.000190453
	3104.05568	0.0002722		3102.688831	0.000118152
	3104.24766	0.000296009		3102.880343	0.0000963413
	3104.43964	0.000312797		3103.071855	0.000131645
	3104.63163	0.00036395		3103.263368	0.000139795
	3104.82361	0.000449381		3103.45488	0.000157978
	3105.0156	0.000548001		3103.646392	0.000220645
	3105.20758	0.00065268		3103.837904	0.000323564
	3105.39957	0.00072197		3104.029416	0.000426786
	3105.59155	0.00070833		3104.220928	0.000525461
	3105.78354	0.000677376		3104.412441	0.000638436
	3105.97552	0.000656675		3104.603953	0.000738374
	3106.16751	0.000650787		3104.795465	0.000846438
	3106.35949	0.000616204		3104.986977	0.00095272
	3106.55148	0.000556652		3105.178489	0.001003639
	3106.74346	0.000519769		3105.370002	0.000981568
	3106.93545	0.000530839		3105.561514	0.000971983
	3107.12743	0.000576149		3105.753026	0.000968796
	3107.31941	0.000620116		3105.944538	0.000945609
	3107.5114	0.000654061		3106.13605	0.000930849
	3107.70338	0.000700934		3106.327562	0.000918533
	3107.89537	0.000733076		3106.519075	0.000858527
	3108.08735	0.000719481		3106.710587	0.000800962
	3108.27934	0.000730199		3106.902099	0.000735839
	3108.47132	0.000762184		3107.093611	0.000655738
	3108.66331	0.0007789		3107.285123	0.000603838
	3108.85529	0.000780436		3107.476636	0.000590395
	3109.04728	0.000765911		3107.668148	0.000565989
	3109.23926	0.000755953		3107.85966	0.000537268
	3109.43125	0.000764246		3108.051172	0.000509671
	3109.62323	0.000776536		3108.242684	0.000485415
	3109.81522	0.000789974		3108.434196	0.000472624
	3110.0072	0.000793595		3108.625709	0.000490285
	3110.19918	0.000751551		3108.817221	0.000533939
	3110.39117	0.000729353		3109.008733	0.000585981
	3110.58315	0.000748993		3109.200245	0.000639046
	3110.77514	0.000791928		3109.391757	0.000690686
	3110.96712	0.000842427		3109.583269	0.000723509
	3111.15911	0.000871193		3109.774782	0.00072496
	3111.35109	0.000887019		3109.966294	0.000714723
	3111.54308	0.000883088		3110.157806	0.00066912
	3111.73506	0.000876906		3110.349318	0.00059851
	3111.92705	0.000898925		3110.54083	0.00053937
	3112.11903	0.000939489		3110.732343	0.000480103
	3112.31102	0.000945647		3110.923855	0.000466449
	3112.503	0.000925217		3111.115367	0.000450064
	3112.69498	0.000909952		3111.306879	0.0004233
	3112.88697	0.000888483		3111.498391	0.000399773
	3113.07895	0.000871277		3111.689903	0.000385429
	3113.27094	0.000864643		3111.881416	0.000324285
	3113.46292	0.000849463		3112.072928	0.000285896
	3113.65491	0.000798049		3112.26444	0.000286157
	3113.84689	0.000730804		3112.455952	0.000316978
	3114.03888	0.000661767		3112.647464	0.000405332
	3114.23086	0.000610775		3112.838977	0.000473238
	3114.42285	0.000579116		3113.030489	0.000476743
	3114.61483	0.000544914		3113.222001	0.000455883
	3114.80681	0.000483187		3113.413513	0.000455735
	3114.9988	0.000395965		3113.605025	0.000412876
	3115.19078	0.000311247		3113.796537	0.000339105
	3115.38277	0.000257588		3113.98805	0.000251571
	3115.57475	0.000258388		3114.179562	0.000184157
	3115.76674	0.000260664		3114.371074	0.0001553
	3115.95872	0.000251681		3114.562586	0.000163986
	3116.15071	0.000238899		3114.754098	0.000191996
	3116.34269	0.000235611		3114.945611	0.000186912
	3116.53468	0.000264083		3115.137123	0.000151077
	3116.72666	0.000309146		3115.328635	0.000146792
	3116.91865	0.000361254		3115.520147	0.000153624
	3117.11063	0.000438397		3115.711659	0.00014201
	3117.30262	0.000517271		3115.903171	0.000184425
	3117.4946	0.000579101		3116.094684	0.000271624
	3117.68658	0.000642065		3116.286196	0.000357802
	3117.87857	0.000681326		3116.477708	0.000412484
	3118.07055	0.000729623		3116.66922	0.00040795
	3118.26254	0.000803758		3116.860732	0.00036673
	3118.45452	0.000826968		3117.052245	0.000338148
	3118.64651	0.000793002		3117.243757	0.000345368
	3118.83849	0.000728103		3117.435269	0.00031888
	3119.03048	0.000649995		3117.626781	0.00028306
	3119.22246	0.000578641		3117.818293	0.000250048
	3119.41445	0.000517938		3118.009805	0.000251989
	3119.60643	0.00046334		3118.201318	0.000267957
	3119.79842	0.000437884		3118.39283	0.00028508
	3119.9904	0.000406535		3118.584342	0.000265076
	3120.18239	0.000376517		3118.775854	0.000219063
	3120.37437	0.000374571		3118.967366	0.000177127
	3120.56635	0.000389169		3119.158879	0.000152733
	3120.75834	0.00042926		3119.350391	0.000139085
	3120.95032	0.000509341		3119.541903	0.000160178
	3121.14231	0.000583755		3119.733415	0.000219585
	3121.33429	0.000646904		3119.924927	0.000269253
	3121.52628	0.000675001		3120.116439	0.000269947
	3121.71826	0.000697725		3120.307952	0.00027466
	3121.91025	0.000763825		3120.499464	0.000318351
	3122.10223	0.000844865		3120.690976	0.000378469
	3122.29422	0.000881602		3120.882488	0.000450065
	3122.4862	0.000900692		3121.074	0.000520526
	3122.67819	0.000891757		3121.265512	0.000578271
	3122.87017	0.000881767		3121.457025	0.000625285
	3123.06216	0.000894746		3121.648537	0.000647128
	3123.25414	0.000905369		3121.840049	0.000678222
	3123.44612	0.000864389		3122.031561	0.000699535
	3123.63811	0.000771574		3122.223073	0.000671459
	3123.83009	0.000674258		3122.414586	0.000607326
	3124.02208	0.000588701		3122.606098	0.000555986
	3124.21406	0.000509292		3122.79761	0.000505088
	3124.40605	0.000448389		3122.989122	0.000457871
	3124.59803	0.000440192		3123.180634	0.000455987
	3124.79002	0.000443084		3123.372146	0.000491939
	3124.982	0.000406608		3123.563659	0.000505952
	3125.17399	0.000360331		3123.755171	0.000501723
	3125.36597	0.000322238		3123.946683	0.000492885
	3125.55796	0.000312807		3124.138195	0.000508418
	3125.74994	0.000316388		3124.329707	0.000539011
	3125.94193	0.000337891		3124.52122	0.000579403
	3126.13391	0.000384009		3124.712732	0.000621844
	3126.32589	0.000417752		3124.904244	0.000651722
	3126.51788	0.000421993		3125.095756	0.000674404
	3126.70986	0.000427417		3125.287268	0.000686818
	3126.90185	0.000452183		3125.47878	0.000687021
	3127.09383	0.000440089		3125.670293	0.000693754
	3127.28582	0.000394551		3125.861805	0.000666528
	3127.4778	0.000351033		3126.053317	0.00057381
	3127.66979	0.000335547		3126.244829	0.000509713
	3127.86177	0.000328577		3126.436341	0.000471982
	3128.05376	0.000319446		3126.627854	0.000433517
	3128.24574	0.000328508		3126.819366	0.000422599
	3128.82169	0.000365444		3127.010878	0.000424628
	3129.01368	0.000408154		3127.20239	0.000421981
	3129.20566	0.00044593		3127.393902	0.000433255
	3129.39765	0.000482811		3127.585414	0.000477426
	3129.58963	0.000539859		3127.776927	0.000515254
	3129.78162	0.000601696		3127.968439	0.000585576
	3129.9736	0.000649201		3128.159951	0.000680031
	3130.16559	0.000719209		3128.351463	0.000762506
	3130.35757	0.00081804		3128.542975	0.00082485
	3130.54956	0.000871596		3128.734488	0.00084978
	3130.74154	0.00089642		3128.926	0.00086397
	3130.93352	0.000921088		3129.117512	0.000852201
	3131.12551	0.000954447		3129.309024	0.000832998
	3131.31749	0.000966085		3129.500536	0.000820341
	3131.50948	0.000972422		3129.692048	0.000787336
	3131.70146	0.00097904		3129.883561	0.000724275
	3131.89345	0.000981526		3130.075073	0.000682377
	3132.08543	0.000985978		3130.266585	0.000657407
	3132.27742	0.000967395		3130.458097	0.000633197
	3132.4694	0.000969207		3130.649609	0.000628207
	3132.66139	0.001012177		3130.841121	0.000623767
	3132.85337	0.001067174		3131.032634	0.00059989
	3133.04536	0.001088682		3131.224146	0.000594345
	3133.23734	0.00109393		3131.415658	0.000589051
	3133.42933	0.001081647		3131.60717	0.000586425
	3133.62131	0.001023324		3131.798682	0.000579772
	3133.81329	0.000957785		3131.990195	0.000564365
	3134.00528	0.000933726		3132.181707	0.000557282
	3134.19726	0.000930032		3132.373219	0.000577481
	3134.38925	0.000893902		3132.564731	0.000616028
	3134.58123	0.000845129		3132.756243	0.000636767
	3134.77322	0.000781141		3132.947755	0.000627709
	3134.9652	0.000728448		3133.139268	0.000667835
	3135.15719	0.000712626		3133.33078	0.000713536
	3135.34917	0.000692002		3133.522292	0.000697457
	3135.54116	0.000674238		3133.713804	0.000642704
	3135.73314	0.000651917		3133.905316	0.000611054
	3135.92513	0.000654493		3134.096829	0.000595211
	3136.11711	0.000689682		3134.288341	0.00054798
	3136.3091	0.000762403		3134.479853	0.00050454
	3136.50108	0.000825564		3134.671365	0.000486867
	3136.69306	0.000869039		3134.862877	0.000467283
	3136.88505	0.000892784		3135.054389	0.000468088
	3137.07703	0.000902673		3135.245902	0.000497292
	3137.26902	0.000895924		3135.437414	0.00053575
	3137.461	0.000879456		3135.628926	0.000546803
	3137.65299	0.000913568		3135.820438	0.00059754
	3137.84497	0.000987695		3136.01195	0.000656687
	3138.03696	0.001054196		3136.203463	0.00069376
	3138.22894	0.001114537		3136.394975	0.000704463
	3138.42093	0.001160193		3136.586487	0.000676954
	3138.61291	0.001197687		3136.777999	0.000667184
	3138.8049	0.001252847		3136.969511	0.000694396
	3138.99688	0.001311622		3137.161023	0.00068736
	3139.18887	0.001341739		3137.352536	0.000631313
	3139.38085	0.001379367		3137.544048	0.0005828
	3139.57283	0.00142526		3137.73556	0.000570795
	3139.76482	0.001468318		3137.927072	0.000571954
	3139.9568	0.00149384		3138.118584	0.000587473
	3140.14879	0.0014591		3138.310097	0.000631036
	3140.34077	0.001399265		3138.501609	0.000678578
	3140.53276	0.001332677		3138.693121	0.000691985
	3140.72474	0.001248474		3138.884633	0.000684668
	3140.91673	0.001115214		3139.076145	0.000706376
	3141.10871	0.000979554		3139.267657	0.000737093
	3141.3007	0.000834132		3139.45917	0.000751137
	3141.49268	0.000732316		3139.650682	0.000774385
	3141.68467	0.000675331		3139.842194	0.000761418
	3141.87665	0.000616718		3140.033706	0.000711865
	3142.06864	0.000557103		3140.225218	0.000657446
	3142.26062	0.000504243		3140.416731	0.000632912
	3142.4526	0.000476783		3140.608243	0.000642025
	3142.64459	0.0004841		3140.799755	0.00064425
	3142.83657	0.00053437		3140.991267	0.00063663
	3143.02856	0.000589713		3141.182779	0.000624271
	3143.22054	0.000628615		3141.374291	0.000634347
	3143.41253	0.000676111		3141.565804	0.00066269
	3143.60451	0.000718779		3141.757316	0.00067462
	3143.7965	0.000753008		3141.948828	0.000656225
	3143.98848	0.000783647		3142.14034	0.0006091
	3144.18047	0.000830189		3142.331852	0.000537926
	3144.37245	0.000862136		3142.523364	0.000467678
	3144.56443	0.000886538		3142.714877	0.000421739
	3144.75642	0.00088794		3142.906389	0.000419904
	3144.9484	0.000894915		3143.097901	0.000431938
	3145.14039	0.000871697		3143.289413	0.000419476
	3145.33237	0.000856299		3143.480925	0.000390186
	3145.52436	0.000839384		3143.672438	0.000374594
	3145.71634	0.000798715		3143.86395	0.000364436
	3145.90833	0.000758127		3144.055462	0.000371626
	3146.10031	0.000739689		3144.246974	0.000385697
	3146.2923	0.000732781		3144.438486	0.000373843
	3146.48428	0.00071589		3144.629998	0.00035511
	3146.67627	0.000677813		3144.821511	0.000368652
	3146.86825	0.000613615		3145.013023	0.000405163
	3147.06023	0.000550628		3145.204535	0.00046814
	3147.25222	0.000496995		3145.396047	0.000511444
	3147.4442	0.00045888		3145.587559	0.000530603
	3147.63619	0.000462991		3145.779072	0.000554669
	3147.82817	0.000504597		3145.970584	0.000599301
	3148.02016	0.00051777		3146.162096	0.000635219
	3148.21214	0.00051779		3146.353608	0.000683263
	3148.40413	0.000526289		3146.54512	0.000734274
	3148.59611	0.00054796		3146.736632	0.000760834
	3148.7881	0.000577097		3146.928145	0.000780702
	3148.98008	0.000591299		3147.119657	0.000810423
	3149.17207	0.000617224		3147.311169	0.000868277
	3149.36405	0.000686238		3147.502681	0.000939321
	3149.55604	0.000756804		3147.694193	0.00097442
	3149.74802	0.000800592		3147.885706	0.001007683
	3149.94	0.000871441		3148.077218	0.001006869
	3150.13199	0.000924112		3148.26873	0.000950205
	3150.32397	0.00093564		3148.460242	0.000887885
	3150.51596	0.000915173		3148.651754	0.000818602
	3150.70794	0.000884005		3148.843266	0.000757361
	3150.89993	0.000855631		3149.034779	0.00069762
	3151.09191	0.000830858		3149.226291	0.00063982
	3151.2839	0.000847383		3149.417803	0.000607532
	3151.47588	0.000903405		3149.609315	0.000594823
	3151.66787	0.000933636		3149.800827	0.000588841
	3151.85985	0.000938102		3149.99234	0.000567158
	3152.05184	0.000950078		3150.183852	0.000554615
	3152.24382	0.000952933		3150.375364	0.000551696
	3152.43581	0.000992316		3150.566876	0.000536141
	3152.62779	0.00103424		3150.758388	0.000549416
	3152.81977	0.001049325		3150.9499	0.000605664
	3153.01176	0.001058528		3151.141413	0.0006623
	3153.20374	0.001077542		3151.332925	0.000700517
	3153.39573	0.00105121		3151.524437	0.00074294
	3153.58771	0.001009375		3151.715949	0.000810272
	3153.7797	0.001008346		3151.907461	0.00084613
	3153.97168	0.000998357		3152.098973	0.00083927
	3154.16367	0.000977024		3152.290486	0.000807435
	3154.35565	0.000942682		3152.481998	0.000755566
	3154.54764	0.000924654		3152.67351	0.000746875
	3154.73962	0.000937192		3152.865022	0.000772594
	3154.93161	0.000964532		3153.056534	0.000793849
	3155.12359	0.001010202		3153.248047	0.000814946
	3155.31558	0.001012503		3153.439559	0.000835203
	3155.50756	0.000951681		3153.631071	0.000845871
	3155.69954	0.000918975		3153.822583	0.000841374
	3155.89153	0.000862558		3154.014095	0.000836526
	3156.08351	0.000826805		3154.205607	0.000806514
	3156.2755	0.000838858		3154.39712	0.000754076
	3156.46748	0.000824898		3154.588632	0.000729266
	3156.65947	0.000766882		3154.780144	0.000724657
	3156.85145	0.000686344		3154.971656	0.000700487
	3157.04344	0.000602887		3155.163168	0.000680936
	3157.23542	0.00053755		3155.354681	0.00068783
	3157.42741	0.000543941		3155.546193	0.000717186
	3157.61939	0.000604046		3155.737705	0.000753624
	3157.81138	0.000701945		3155.929217	0.000759886
	3158.00336	0.000774157		3156.120729	0.000728494
	3158.19534	0.000840778		3156.312241	0.000681183
	3158.38733	0.000932366		3156.503754	0.000652557
	3158.57931	0.001012316		3156.695266	0.000620885
	3158.7713	0.001077529		3156.886778	0.000551369
	3158.96328	0.001114349		3157.07829	0.000496406
	3159.15527	0.001096953		3157.269802	0.000449862
	3159.34725	0.00108833		3157.461315	0.000410194
	3159.53924	0.001094094		3157.652827	0.000378031
	3159.73122	0.001074453		3157.844339	0.000319767
	3159.92321	0.001097403		3158.035851	0.000247752
	3160.11519	0.001096179		3158.227363	0.000212158
	3160.30717	0.001062076		3158.418875	0.000217229
	3160.49916	0.00101659		3158.610388	0.000236489
	3160.69114	0.000988621		3158.8019	0.000255805
	3160.88313	0.00100244		3158.993412	0.000329229
	3161.07511	0.001060954		3159.184924	0.000436655
	3161.2671	0.001154814		3159.376436	0.000524
	3161.45908	0.001216139		3159.567949	0.000617099
	3161.65107	0.001236099		3159.759461	0.000683876
	3161.84305	0.001193033		3159.950973	0.000747916
	3162.03504	0.001160754		3160.142485	0.000829571
	3162.22702	0.001141812		3160.333997	0.000926049
	3162.41901	0.001135685		3160.525509	0.000979411
	3162.61099	0.001116727		3160.717022	0.000986211
	3162.80298	0.001044362		3160.908534	0.00095641
	3162.99496	0.00097031		3161.100046	0.00093422
	3163.18694	0.000911		3161.291558	0.00092599
	3163.37893	0.000816019		3161.48307	0.000908444
	3163.57091	0.000759909		3161.674583	0.000875397
	3163.7629	0.000756395		3161.866095	0.000823645
	3163.95488	0.000736594		3162.057607	0.000767928
	3164.14687	0.000737837		3162.249119	0.000722848
	3164.33885	0.000750684		3162.440631	0.000678513
	3164.53084	0.000792866		3162.632143	0.000654953
	3164.72282	0.000894426		3162.823656	0.000669653
	3164.91481	0.000997084		3163.015168	0.000657059
	3165.10679	0.001052705		3163.20668	0.000619612
	3165.29878	0.001062972		3163.398192	0.000612869
	3165.49076	0.001052235		3163.589704	0.000623718
	3165.68275	0.001040688		3163.781216	0.000635184
	3165.87473	0.001063544		3163.972729	0.000632847
	3166.06671	0.001064128		3164.164241	0.000614422
	3166.2587	0.001085336		3164.355753	0.000550729
	3166.45068	0.001076386		3164.547265	0.000484085
	3166.64267	0.001020326		3164.738777	0.000391444
	3166.83465	0.000954317		3164.93029	0.000311776
	3167.02664	0.00090724		3165.121802	0.000269593
	3167.21862	0.000835831		3165.313314	0.000274452
	3167.41061	0.000755751		3165.504826	0.000300953
	3167.60259	0.000705114		3165.696338	0.000291867
	3167.79458	0.000634944		3165.88785	0.000283007
	3167.98656	0.000540677		3166.079363	0.000280095
	3168.17855	0.000423767		3166.270875	0.000294831
	3168.37053	0.000372015		3166.462387	0.000318361
	3168.7545	0.000346593		3166.653899	0.000332721
	3168.94648	0.000234242		3166.845411	0.000280551
	3169.13847	0.000118297		3167.036924	0.000246985
	3169.33045	0.0000379992		3167.228436	0.00022023
	3169.52244	0		3167.419948	0.00018277
	3169.71442	0		3167.61146	0.000138554
	3169.90641	0.00005347		3167.802972	0.000113032
	3170.09839	0.000109436		3167.994484	0.000119158
	3170.29038	0.000197972		3168.185997	0.000131412
	3170.48236	0.000274777		3168.377509	0.000124455
	3171.05832	0.000326339		3168.569021	0.0000871551
	3171.2503	0.000363062		3168.760533	0.0000703394
	3171.44229	0.00044648		3168.952045	0.000132858
	3171.63427	0.000508448		3169.143558	0.00024391
	3171.82625	0.000569994		3169.33507	0.000339569
	3172.01824	0.000667848		3169.526582	0.00039663
	3172.21022	0.000744398		3169.718094	0.000436429
	3172.78618	0.00077123		3169.909606	0.000459316
	3172.97816	0.000790944		3170.101118	0.000469071
	3173.17015	0.000839552		3170.292631	0.000475635
	3173.36213	0.000854848		3170.484143	0.000464352
	3173.55412	0.000848133		3170.675655	0.00043398
	3173.7461	0.000898024		3170.867167	0.000426515
	3173.93808	0.000999846		3171.058679	0.000415534
	3174.13007	0.001097331		3171.250192	0.000431297
	3174.32205	0.001122498		3171.441704	0.000485261
	3174.51404	0.001132915		3171.633216	0.000535839
	3174.70602	0.001133199		3171.824728	0.000577814
	3174.89801	0.001114625		3172.01624	0.000589441
	3175.08999	0.001054736		3172.207752	0.000566845
	3175.28198	0.000995505		3172.399265	0.000559853
	3175.47396	0.000903224		3172.590777	0.000612083
	3175.66595	0.000843352		3172.782289	0.000705896
	3175.85793	0.000799272		3172.973801	0.000770941
	3176.04992	0.000759776		3173.165313	0.000803988
	3176.2419	0.000718433		3173.356825	0.000830071
	3176.43388	0.000700193		3173.548338	0.000830227
	3176.62587	0.000659675		3173.73985	0.000790183
	3176.81785	0.000575275		3173.931362	0.000727417
	3177.00984	0.000511439		3174.122874	0.000665924
	3177.20182	0.000474234		3174.314386	0.000592475
	3177.39381	0.00048079		3174.505899	0.000527274
	3177.58579	0.000487619		3174.697411	0.000496454
	3177.77778	0.000488042		3174.888923	0.000475253
	3177.96976	0.000440339		3175.080435	0.000441258
	3178.16175	0.000368944		3175.271947	0.000388457
	3178.35373	0.000357846		3175.463459	0.000306576
	3178.7377	0.000375958		3175.654972	0.000198587
	3178.92969	0.000402684		3175.846484	0.0000918312
	3179.12167	0.000443423		3176.037996	0.0000152054
	3179.31365	0.000540077		3176.229508	0
	3179.50564	0.0006304		3176.42102	0.0000411391
	3179.69762	0.000752121		3176.612533	0.000105575
	3179.88961	0.000871162		3176.804045	0.000157215
	3180.08159	0.000976142		3176.995557	0.000223089
	3180.27358	0.001074927		3177.187069	0.000275435
	3180.46556	0.00116202		3177.378581	0.000294481
	3180.65755	0.001208778		3177.570093	0.000305648
	3180.84953	0.001215089		3177.761606	0.000337836
	3181.04152	0.001236156		3177.953118	0.000399228
	3181.2335	0.001262503		3178.14463	0.000470348
	3181.42549	0.001284069		3178.336142	0.000540375
	3181.61747	0.001240374		3178.527654	0.000626033
	3181.80946	0.001161822		3178.719167	0.000683976
	3182.00144	0.001091223		3178.910679	0.000726697
	3182.19342	0.001050438		3179.102191	0.00076068
	3182.38541	0.001029262		3179.293703	0.000757897
	3182.57739	0.000998606		3179.485215	0.000734261
	3182.76938	0.000998826		3179.676727	0.000721071
	3182.96136	0.001005622		3179.86824	0.000724966
	3183.15335	0.001005741		3180.059752	0.000756933
	3183.34533	0.001004501		3180.251264	0.000807052
	3183.53732	0.000993779		3180.442776	0.000874757
	3183.7293	0.000972097		3180.634288	0.000918665
	3183.92129	0.000965457		3180.825801	0.00092886
	3184.11327	0.000983737		3181.017313	0.000917382
	3184.30526	0.001014954		3181.208825	0.000919565
	3184.49724	0.001028269		3181.400337	0.000932605
	3184.68923	0.001041755		3181.591849	0.000945182
	3184.88121	0.001061612		3181.783361	0.000983395
	3185.07319	0.001075078		3181.974874	0.001020213
	3185.26518	0.001034651		3182.166386	0.00103474
	3185.45716	0.000950362		3182.357898	0.001036967
	3185.64915	0.000878767		3182.54941	0.001037073
	3185.84113	0.000823743		3182.740922	0.001045111
	3186.03312	0.000779133		3182.932435	0.001045635
	3186.2251	0.000731139		3183.123947	0.001007344
	3186.41709	0.000658028		3183.315459	0.000997693
	3186.60907	0.000600128		3183.506971	0.000993226
	3186.80106	0.000561424		3183.698483	0.00099308
	3186.99304	0.000548837		3183.889995	0.000996777
	3187.18503	0.000557882		3184.081508	0.001006645
	3187.37701	0.000562183		3184.27302	0.001013928
	3187.56899	0.000614142		3184.464532	0.001007029
	3187.76098	0.00067834		3184.656044	0.000984252
	3187.95296	0.000706356		3184.847556	0.000963373
	3188.14495	0.000716412		3185.039068	0.000956239
	3188.33693	0.000717254		3185.230581	0.000950552
	3188.52892	0.000758232		3185.422093	0.000938603
	3188.7209	0.000768634		3185.613605	0.000954585
	3188.91289	0.000711355		3185.805117	0.000967013
	3189.10487	0.000621587		3185.996629	0.000952954
	3189.29686	0.000556894		3186.188142	0.000954693
	3189.48884	0.000522586		3186.379654	0.00096621
	3189.68083	0.000515799		3186.571166	0.000975064
	3189.87281	0.000495401		3186.762678	0.000941755
	3190.06479	0.000457359		3186.95419	0.000891308
	3190.25678	0.000403517		3187.145702	0.000848659
	3190.44876	0.000375484		3187.337215	0.000776779
	3190.64075	0.000397291		3187.528727	0.000702383
	3190.83273	0.000453744		3187.720239	0.000636092
	3191.02472	0.000537393		3187.911751	0.000572688
	3191.2167	0.000653937		3188.103263	0.000513289
	3191.40869	0.0007494		3188.294776	0.000452409
	3191.60067	0.000754498		3188.486288	0.000389267
	3191.79266	0.000715821		3188.6778	0.000366895
	3191.98464	0.000747305		3188.869312	0.000376047
	3192.17663	0.000795435		3189.060824	0.000384376
	3192.36861	0.000793957		3189.252336	0.000402635
	3192.56059	0.000733641		3189.443849	0.000456334
	3192.75258	0.000674852		3189.635361	0.000537109
	3192.94456	0.000680674		3189.826873	0.00061762
	3193.13655	0.000730196		3190.018385	0.000690978
	3193.32853	0.000775187		3190.209897	0.000689976
	3193.52052	0.000796206		3190.40141	0.000656124
	3193.7125	0.000704947		3190.592922	0.00060287
	3193.90449	0.00060203		3190.784434	0.00055536
	3194.48044	0.000523735		3190.975946	0.000506954
	3194.67243	0.000481707		3191.167458	0.000469719
	3194.86441	0.000487832		3191.35897	0.000453129
	3195.0564	0.000495294		3191.550483	0.000459829
	3195.24838	0.000477818		3191.741995	0.000457109
	3195.44036	0.000450037		3191.933507	0.000445539
	3195.63235	0.000379916		3192.125019	0.000426772
	3195.82433	0.000286455		3192.316531	0.000441757
	3196.01632	0.000225529		3192.508044	0.000489477
	3196.2083	0.000199314		3192.699556	0.000493361
	3196.40029	0.000143923		3192.891068	0.000505498
	3196.59227	0.0000833352		3193.08258	0.000540556
	3196.78426	0.0000753986		3193.274092	0.000579922
	3196.97624	0.000126661		3193.465604	0.000643847
	3197.16823	0.000228987		3193.657117	0.000680779
	3197.36021	0.00030475		3193.848629	0.000691143
	3197.5522	0.000359418		3194.040141	0.000672844
	3197.74418	0.000408786		3194.231653	0.000667241
	3197.93617	0.000432208		3194.423165	0.000674464
	3198.12815	0.000512304		3194.614677	0.000702
	3198.32013	0.00062713		3194.80619	0.000760874
	3198.51212	0.000749816		3194.997702	0.000808674
	3198.7041	0.000870237		3195.189214	0.000831569
	3198.89609	0.000939488		3195.380726	0.00085713
	3199.08807	0.000974371		3195.572238	0.000858257
	3199.28006	0.000997361		3195.763751	0.000846698
	3199.47204	0.00097743		3195.955263	0.000825292
	3199.66403	0.000931281		3196.146775	0.000777978
	3199.85601	0.00087708		3196.338287	0.000691345
	3200.048	0.000825496		3196.529799	0.000585344
	3200.23998	0.000791136		3196.721311	0.000544038
	3200.43197	0.000773914		3196.912824	0.000516939
	3200.62395	0.000769095		3197.104336	0.000499338
	3200.81594	0.000765929		3197.295848	0.000487296
	3201.00792	0.000766715		3197.48736	0.000455662
	3201.1999	0.000775032		3197.678872	0.000452754
	3201.39189	0.000794358		3197.870385	0.000471247
	3201.58387	0.000803095		3198.061897	0.000478198
	3201.77586	0.000828522		3198.253409	0.000512118
	3201.96784	0.000897065		3198.444921	0.000573547
	3202.15983	0.000944179		3198.636433	0.00063703
	3202.35181	0.00095651		3198.827945	0.000659988
	3202.5438	0.000947757		3199.019458	0.00068111
	3202.73578	0.000908591		3199.21097	0.00072043
	3202.92777	0.000851295		3199.402482	0.000757886
	3203.11975	0.00077869		3199.593994	0.000773314
	3203.31174	0.0007057		3199.785506	0.000777724
	3203.50372	0.000648939		3199.977019	0.000794486
	3203.6957	0.000611634		3200.168531	0.000795223
	3203.88769	0.000605263		3200.360043	0.000803195
	3204.07967	0.000605324		3200.551555	0.000817832
	3204.27166	0.000614202		3200.743067	0.000798715
	3204.46364	0.000648467		3200.934579	0.000776967
	3204.65563	0.000673333		3201.126092	0.000747988
	3204.84761	0.000693344		3201.317604	0.000723113
	3205.0396	0.000729859		3201.509116	0.000725754
	3205.23158	0.000757056		3201.700628	0.000726246
	3205.42357	0.000778417		3201.89214	0.000709821
	3205.61555	0.000810495		3202.083653	0.000682139
	3205.80753	0.000831593		3202.275165	0.00062058
	3205.99952	0.000810478		3202.466677	0.00054635
	3206.1915	0.000789114		3202.658189	0.000482687
	3206.38349	0.000754448		3202.849701	0.000437125
	3206.57547	0.000722324		3203.041213	0.000388472
	3206.76746	0.000694312		3203.232726	0.000326329
	3206.95944	0.000653294		3203.424238	0.000296136
	3207.15143	0.000640577		3203.61575	0.000331027
	3207.34341	0.00064463		3203.807262	0.000395932
	3207.5354	0.000630486		3203.998774	0.000447494
	3207.72738	0.000595313		3204.190287	0.000519367
	3207.91937	0.000555971		3204.381799	0.000577322
	3208.11135	0.000540497		3204.573311	0.00064047
	3208.30334	0.000525831		3204.764823	0.000740679
	3208.49532	0.000485134		3204.956335	0.00083402
	3208.6873	0.00044398		3205.147847	0.000942365
	3208.87929	0.000406756		3205.33936	0.001063014
	3209.07127	0.000356651		3205.530872	0.001145282
	3209.26326	0.000324477		3205.722384	0.001176106
	3209.45524	0.000311278		3205.913896	0.001155591
	3209.64723	0.000318477		3206.105408	0.001114418
	3209.83921	0.000323391		3206.29692	0.001098942
	3210.0312	0.000299033		3206.488433	0.001084203
	3210.22318	0.000267218		3206.679945	0.001050149
	3210.41517	0.000261331		3206.871457	0.001000829
	3210.60715	0.00026923		3207.062969	0.000949996
	3210.79914	0.00028715		3207.254481	0.00095101
	3210.99112	0.00032808		3207.445994	0.000950892
	3211.18311	0.000349882		3207.637506	0.000929845
	3211.37509	0.00035133		3207.829018	0.000926954
	3211.56707	0.000360572		3208.02053	0.000919578
	3211.75906	0.000385373		3208.212042	0.000899582
	3211.95104	0.000431618		3208.403554	0.000903754
	3212.14303	0.000484677		3208.595067	0.000929175
	3212.33501	0.000520432		3208.786579	0.000961876
	3212.527	0.000522545		3208.978091	0.001025131
	3212.71898	0.000492137		3209.169603	0.001033021
	3212.91097	0.000480966		3209.361115	0.000986469
	3213.10295	0.000517664		3209.552628	0.000936363
	3213.29494	0.00056196		3209.74414	0.000907216
	3213.48692	0.000600616		3209.935652	0.000902834
	3213.67891	0.000616387		3210.127164	0.000904327
	3213.87089	0.000617087		3210.318676	0.000885393
	3214.06288	0.00064563		3210.510188	0.000870444
	3214.25486	0.000693115		3210.701701	0.000853529
	3214.44684	0.000752616		3210.893213	0.000842327
	3214.63883	0.00083267		3211.084725	0.000839373
	3214.83081	0.000868853		3211.276237	0.000810931
	3215.0228	0.000879378		3211.467749	0.000765172
	3215.21478	0.000892356		3211.659262	0.000735179
	3215.40677	0.000887217		3211.850774	0.000705762
	3215.59875	0.000864956		3212.042286	0.000708249
	3215.79074	0.000844322		3212.233798	0.000724178
	3215.98272	0.000824343		3212.42531	0.000746527
	3216.17471	0.000773579		3212.616822	0.000785944
	3216.36669	0.000672065		3212.808335	0.000825328
	3216.55868	0.000573696		3212.999847	0.000812395
	3216.75066	0.00053054		3213.191359	0.000773236
	3216.94265	0.000536637		3213.382871	0.000727812
	3217.13463	0.000541956		3213.574383	0.000685033
	3217.32661	0.000509983		3213.765896	0.000650647
	3217.5186	0.000457111		3213.957408	0.000613553
	3217.71058	0.00040094		3214.14892	0.00058869
	3217.90257	0.000363168		3214.340432	0.000591157
	3218.09455	0.000357664		3214.531944	0.000615255
	3218.28654	0.000386955		3214.723456	0.000626809
	3218.47852	0.000412973		3214.914969	0.000607403
	3218.67051	0.000388593		3215.106481	0.000557419
	3218.86249	0.00038535		3215.297993	0.000524817
	3219.05448	0.000400356		3215.489505	0.000534232
	3219.24646	0.000396867		3215.681017	0.000552259
	3219.43844	0.000408916		3215.872529	0.000575074
	3219.63043	0.000446243		3216.064042	0.000599563
	3219.82241	0.000489309		3216.255554	0.000615478
	3220.0144	0.000522609		3216.447066	0.000651095
	3220.20638	0.0005398		3216.638578	0.000685516
	3220.39837	0.000573068		3216.83009	0.000686954
	3220.59035	0.000636891		3217.021603	0.000651293
	3220.78234	0.000708272		3217.213115	0.000626406
	3220.97432	0.000747141		3217.404627	0.000647277
	3221.16631	0.00075236		3217.596139	0.000716179
	3221.35829	0.000750528		3217.787651	0.000758391
	3221.55028	0.000749801		3217.979163	0.000776044
	3221.74226	0.000759372		3218.170676	0.000768242
	3221.93424	0.000784834		3218.362188	0.000743929
	3222.12623	0.000811558		3218.5537	0.000700133
	3222.31821	0.000807855		3218.745212	0.000663422
	3222.5102	0.000791596		3218.936724	0.000607813
	3222.70218	0.000805901		3219.128237	0.00054755
	3222.89417	0.000833293		3219.319749	0.000488934
	3223.08615	0.000856598		3219.511261	0.000429697
	3223.27814	0.000899029		3219.702773	0.000379516
	3223.47012	0.000871275		3219.894285	0.000337828
	3223.66211	0.000793698		3220.085797	0.00029276
	3223.85409	0.000712575		3220.27731	0.000262051
	3224.04608	0.000660225		3220.468822	0.000239996
	3224.23806	0.000610532		3220.660334	0.000248236
	3224.43005	0.000527537		3220.851846	0.000276059
	3224.62203	0.000442045		3221.043358	0.000326049
	3224.81401	0.00037454		3221.234871	0.000412335
	3225.006	0.000329238		3221.426383	0.000486739
	3225.19798	0.00028734		3221.617895	0.000500757
	3225.77394	0.000261134		3221.809407	0.000505265
	3225.96592	0.000244941		3222.000919	0.000521041
	3226.15791	0.000226447		3222.192431	0.000547598
	3226.34989	0.000224269		3222.383944	0.000583728
	3226.73386	0.000262921		3222.575456	0.000597433
	3226.92585	0.000352305		3222.766968	0.000561455
	3227.11783	0.000474179		3222.95848	0.000504463
	3227.30982	0.000582984		3223.149992	0.000471861
	3227.5018	0.000650782		3223.341505	0.000449354
	3227.69378	0.000677206		3223.533017	0.000410193
	3227.88577	0.000644382		3223.724529	0.00033706
	3228.07775	0.000614745		3223.916041	0.000252813
	3228.26974	0.000605101		3224.107553	0.00018235
	3228.46172	0.000623471		3224.299065	0.000149554
	3228.65371	0.000616459		3224.490578	0.000164866
	3228.84569	0.000571414		3224.68209	0.000191245
	3229.03768	0.000557279		3224.873602	0.000239718
	3229.22966	0.000578526		3225.065114	0.000300426
	3229.42165	0.000611386		3225.256626	0.000301056
	3229.61363	0.000612123		3225.448139	0.000268669
	3229.80562	0.00058324		3225.639651	0.000247645
	3229.9976	0.000544912		3225.831163	0.000234574
	3230.18959	0.000511263		3226.022675	0.000220235
	3230.38157	0.000512368		3226.214187	0.000215053
	3230.57355	0.000558639		3226.405699	0.000205041
	3230.76554	0.00060613		3226.597212	0.000202701
	3230.95752	0.000616927		3226.788724	0.000195267
	3231.14951	0.00060781		3226.980236	0.000199801
	3231.34149	0.000596098		3227.171748	0.000216463
	3231.53348	0.000597996		3227.36326	0.000236531
	3231.72546	0.000624888		3227.554772	0.000256405
	3231.91745	0.000674283		3227.746285	0.000298727
	3232.10943	0.00073733		3227.937797	0.000364402
	3232.30142	0.000803805		3228.129309	0.000437817
	3232.4934	0.000862135		3228.320821	0.000495979
	3232.68539	0.00090763		3228.512333	0.000514518
	3232.87737	0.000953062		3228.703846	0.000522238
	3233.06935	0.000980638		3228.895358	0.000481984
	3233.26134	0.00098202		3229.08687	0.000388378
	3233.45332	0.000957767		3229.278382	0.000315438
	3233.64531	0.000922888		3229.469894	0.000274654
	3233.83729	0.000900011		3229.661406	0.000237493
	3234.02928	0.000885551		3229.852919	0.000209117
	3234.22126	0.000877557		3230.044431	0.000189059
	3234.41325	0.000893132		3230.235943	0.000148884
	3234.60523	0.000898639		3230.427455	0.000100266
	3234.79722	0.000852193		3230.618967	0.0000537388
	3234.9892	0.000792059		3230.81048	0.0000426472
	3235.18119	0.000742043		3231.001992	0.0000931875
	3235.37317	0.000716718		3231.193504	0.000193051
	3235.56515	0.000723198		3231.385016	0.000297391
	3235.75714	0.000727927		3231.576528	0.000376161
	3235.94912	0.000702261		3231.76804	0.000411641
	3236.14111	0.000655035		3231.959553	0.000415183
	3236.33309	0.000606022		3232.151065	0.000406353
	3236.52508	0.000558294		3232.342577	0.000384358
	3236.71706	0.000500785		3232.534089	0.000344263
	3236.90905	0.0004413		3232.725601	0.000279735
	3237.10103	0.000408893		3232.917114	0.00022183
	3237.29302	0.000414146		3233.108626	0.000203092
	3237.485	0.000435018		3233.300138	0.000219105
	3237.67699	0.000458814		3233.49165	0.00024279
	3237.86897	0.000478744		3233.683162	0.000227075
	3238.06095	0.000501834		3233.874674	0.00017866
	3238.25294	0.000523832		3234.066187	0.000117567
	3238.44492	0.000521118		3234.257699	0.0000662821
	3238.63691	0.000481455		3234.449211	0.0000605056
	3238.82889	0.000439273		3234.640723	0.0000953809
	3239.02088	0.00042421		3234.832235	0.000176668
	3239.21286	0.000430181		3235.023748	0.000259495
	3239.40485	0.000442602		3235.21526	0.000309031
	3239.59683	0.000458666		3235.406772	0.000316995
	3239.78882	0.000464103		3235.598284	0.000332174
	3239.9808	0.00046146		3235.789796	0.000378205
	3240.17279	0.00047225		3235.981308	0.00044773
	3240.36477	0.000480473		3236.172821	0.000488295
	3240.55676	0.000486329		3236.364333	0.000480585
	3240.74874	0.00053016		3236.555845	0.000456954
	3240.94072	0.000603795		3236.747357	0.000433548
	3241.13271	0.000660848		3236.938869	0.000430557
	3241.32469	0.000680888		3237.130381	0.000473292
	3241.51668	0.000663628		3237.321894	0.00054022
	3241.70866	0.000621487		3237.513406	0.00057105
	3241.90065	0.000599195		3237.704918	0.000602785
	3242.09263	0.000573906		3237.89643	0.000645928
	3242.28462	0.000531047		3238.087942	0.000666589
	3242.4766	0.000483891		3238.279455	0.000712075
	3242.66859	0.000440453		3238.470967	0.000759165
	3242.86057	0.000421055		3238.662479	0.000818014
	3243.05256	0.000427225		3238.853991	0.000878172
	3243.24454	0.000467789		3239.045503	0.000943443
	3243.43653	0.00053651		3239.237015	0.001016717
	3243.62851	0.00060548		3239.428528	0.001119438
	3243.82049	0.000680328		3239.62004	0.001229981
	3244.01248	0.00076188		3239.811552	0.001331799
	3244.20446	0.000832017		3240.003064	0.001393017
	3244.39645	0.000906044		3240.194576	0.001378639
	3244.58843	0.000999912		3240.386089	0.001320074
	3244.78042	0.001081524		3240.577601	0.001260972
	3244.9724	0.001094313		3240.769113	0.001203063
	3245.16439	0.001026246		3240.960625	0.001166457
	3245.35637	0.000940986		3241.152137	0.001121183
	3245.54836	0.000881347		3241.343649	0.001055351
	3245.74034	0.000845942		3241.535162	0.001000193
	3245.93233	0.000781181		3241.726674	0.00093753
	3246.12431	0.000720216		3241.918186	0.00083761
	3246.3163	0.000679095		3242.109698	0.0007449
	3246.50828	0.000626828		3242.30121	0.000679656
	3246.70026	0.000588578		3242.492723	0.000634644
	3246.89225	0.000596531		3242.684235	0.000590237
	3247.08423	0.000647573		3242.875747	0.000525284
	3247.27622	0.000692069		3243.067259	0.00042212
	3247.4682	0.000719127		3243.258771	0.000322467
	3247.66019	0.000742415		3243.450283	0.000269604
	3247.85217	0.000784457		3243.641796	0.000269263
	3248.04416	0.00084537		3243.833308	0.000268172
	3248.23614	0.000910345		3244.02482	0.000260194
	3248.42813	0.000977983		3244.216332	0.000282307
	3248.62011	0.001020887		3244.407844	0.000318556
	3248.8121	0.001024458		3244.599357	0.000355685
	3249.00408	0.001006872		3244.790869	0.000423193
	3249.19606	0.001018661		3244.982381	0.000501582
	3249.38805	0.001055771		3245.173893	0.000605627
	3249.58003	0.001090351		3245.365405	0.000724913
	3249.77202	0.001106668		3245.556917	0.000825531
	3249.964	0.001115967		3245.74843	0.000894577
	3250.15599	0.001094481		3245.939942	0.000975095
	3250.34797	0.001064376		3246.131454	0.001062989
	3250.53996	0.001057959		3246.322966	0.001110438
	3250.73194	0.001076059		3246.514478	0.001113187
	3250.92393	0.001096031		3246.705991	0.001075792
	3251.11591	0.001084144		3246.897503	0.001020449
	3251.30789	0.001050801		3247.089015	0.00098529
	3251.49988	0.001018844		3247.280527	0.000993071
	3251.69186	0.001010133		3247.472039	0.001005786
	3251.88385	0.001034284		3247.663551	0.000983057
	3252.07583	0.001065242		3247.855064	0.000936178
	3252.26782	0.001069535		3248.046576	0.000880193
	3252.4598	0.001068128		3248.238088	0.000819438
	3252.65179	0.001089012		3248.4296	0.000762521
	3252.84377	0.001082721		3248.621112	0.000710515
	3253.03576	0.001075727		3248.812624	0.000639682
	3253.22774	0.001088787		3249.004137	0.000582293
	3253.41973	0.001068203		3249.195649	0.00054228
	3253.61171	0.001011358		3249.387161	0.000511465
	3253.8037	0.000935231		3249.578673	0.000477216
	3253.99568	0.000867899		3249.770185	0.000442734
	3254.18766	0.000827401		3249.961698	0.000403575
	3254.37965	0.000812481		3250.15321	0.000372685
	3254.57163	0.000814942		3250.344722	0.000332127
	3254.76362	0.000808363		3250.536234	0.000296492
	3254.9556	0.000782829		3250.727746	0.000282011
	3255.14759	0.000737834		3250.919258	0.000278666
	3255.33957	0.000704125		3251.110771	0.000292731
	3255.53156	0.000690049		3251.302283	0.000295576
	3255.72354	0.000697564		3251.493795	0.000256213
	3255.91553	0.000694558		3251.685307	0.000192692
	3256.10751	0.000669067		3251.876819	0.000135517
	3256.2995	0.000648579		3252.068332	0.0000842935
	3256.49148	0.00061249		3252.259844	0.0000312675
	3256.68347	0.000547823		3252.451356	0
	3256.87545	0.000525253		3252.642868	0.00000221338
	3257.06743	0.000540279		3252.83438	0.0000309469
	3257.25942	0.00051973		3253.025892	0.0000339365
	3257.4514	0.000502451		3253.217405	0.0000376479
	3257.64339	0.000490234		3253.408917	0.0000382928
	3257.83537	0.00051417		3253.600429	0.0000578212
	3258.02736	0.000574935		3253.791941	0.000101162
	3258.21934	0.000638189		3253.983453	0.000166413
	3258.41133	0.000687457		3254.174966	0.000201359
	3258.60331	0.00069676		3254.366478	0.000215406
	3258.7953	0.000701218		3254.55799	0.00024175
	3258.98728	0.000713911		3254.749502	0.00028325
	3259.17927	0.000719074		3254.941014	0.000329856
	3259.37125	0.000717051		3255.132526	0.000369813
	3259.56324	0.000719543		3255.324039	0.000379499
	3259.75522	0.000716792		3255.515551	0.000400399
	3259.9472	0.000715127		3255.707063	0.00043339
	3260.13919	0.000700867		3255.898575	0.000481444
	3260.33117	0.000662317		3256.090087	0.000553744
	3260.52316	0.000646166		3256.2816	0.000639326
	3260.71514	0.000687796		3256.473112	0.000726873
	3260.90713	0.0007349		3256.664624	0.000776953
	3261.09911	0.0007376		3256.856136	0.000783055
	3261.2911	0.000717929		3257.047648	0.000832959
	3261.48308	0.000679244		3257.23916	0.000904168
	3261.67507	0.000668301		3257.430673	0.000965148
	3261.86705	0.000684737		3257.622185	0.001008137
	3262.05904	0.000700182		3257.813697	0.001000638
	3262.25102	0.000730604		3258.005209	0.00092727
	3262.44301	0.00073815		3258.196721	0.000839701
	3262.63499	0.00066741		3258.388233	0.000795724
	3262.82697	0.000585365		3258.579746	0.00077113
	3263.01896	0.000503129		3258.771258	0.0007502
	3263.21094	0.000437171		3258.96277	0.000710635
	3263.40293	0.00039288		3259.154282	0.000677236
	3263.59491	0.000379564		3259.345794	0.000666907
	3263.7869	0.000385933		3259.537307	0.000658588
	3263.97888	0.000394426		3259.728819	0.000668472
	3264.17087	0.000398287		3259.920331	0.000680507
	3264.36285	0.000430506		3260.111843	0.000670927
	3264.55484	0.000487446		3260.303355	0.000664883
	3264.74682	0.000501005		3260.494867	0.00067305
	3264.9388	0.000509148		3260.68638	0.000685758
	3265.13079	0.000484127		3260.877892	0.000710339
	3265.32277	0.000464209		3261.069404	0.000718845
	3265.51476	0.000494945		3261.260916	0.000729422
	3265.70674	0.000587231		3261.452428	0.000780189
	3265.89873	0.000612646		3261.643941	0.000839633
	3266.09071	0.000570488		3261.835453	0.000903528
	3266.2827	0.000472672		3262.026965	0.000967386
	3266.47468	0.000335486		3262.218477	0.001043461
	3266.66667	0.00028935		3262.409989	0.001108993
	3266.85865	0.000279638		3262.601501	0.001164204
	3267.05064	0.000310105		3262.793014	0.001201335
	3267.24262	0.000300144		3262.984526	0.001242603
	3267.4346	0.000261678		3263.176038	0.001269133
	3267.62659	0.000229393		3263.36755	0.001270943
	3268.01056	0.000223893		3263.559062	0.001260111
	3268.20254	0.000246829		3263.750575	0.001219638
	3268.39453	0.0002948		3263.942087	0.00115992
	3268.58651	0.000307364		3264.133599	0.001101751
	3268.7785	0.000291594		3264.325111	0.001041044
	3268.97048	0.000282462		3264.516623	0.000982401
	3269.16247	0.000242438		3264.708135	0.000944097
	3269.35445	0.000230663		3264.899648	0.000931023
	3269.54644	0.000247917		3265.09116	0.000954002
	3269.73842	0.000281253		3265.282672	0.000990803
	3269.93041	0.000260611		3265.474184	0.00099799
	3270.12239	0.000262693		3265.665696	0.000990945
	3270.31437	0.000329744		3265.857209	0.000981862
	3270.50636	0.000431204		3266.048721	0.001001655
	3270.69834	0.000547197		3266.240233	0.001038433
	3270.89033	0.000631203		3266.431745	0.001083417
	3271.08231	0.000704774		3266.623257	0.001112381
	3271.2743	0.000734234		3266.814769	0.001122649
	3271.46628	0.00075877		3267.006282	0.001114286
	3271.65827	0.000811816		3267.197794	0.001061952
	3271.85025	0.000871167		3267.389306	0.000985941
	3272.04224	0.000920348		3267.580818	0.000909662
	3272.23422	0.000942094		3267.77233	0.000839039
	3272.42621	0.000919564		3267.963843	0.00075939
	3272.61819	0.000907773		3268.155355	0.000680804
	3272.81018	0.000873001		3268.346867	0.000628521
	3273.00216	0.000827268		3268.538379	0.000591871
	3273.19414	0.000832763		3268.729891	0.000528634
	3273.38613	0.000843053		3268.921403	0.00045052
	3273.57811	0.000828219		3269.112916	0.000357797
	3273.7701	0.000777716		3269.304428	0.000257352
	3273.96208	0.000723299		3269.49594	0.000196005
	3274.15407	0.000689322		3269.687452	0.000190082
	3274.34605	0.000663676		3269.878964	0.000241578
	3274.53804	0.000648868		3270.070476	0.000308155
	3274.73002	0.000635636		3270.261989	0.000378672
	3274.92201	0.000644668		3270.453501	0.000446708
	3275.11399	0.000674375		3270.645013	0.000493622
	3275.30598	0.00063243		3270.836525	0.000495625
	3275.49796	0.000581478		3271.028037	0.000470124
	3275.68995	0.00054967		3271.21955	0.000464723
	3275.88193	0.000536541		3271.411062	0.000455877
	3276.07391	0.000543476		3271.602574	0.000435622
	3276.2659	0.000586521		3271.794086	0.000401171
	3276.45788	0.000632677		3271.985598	0.000373671
	3276.64987	0.000626462		3272.17711	0.000361084
	3276.84185	0.000619666		3272.368623	0.00037965
	3277.03384	0.00065453		3272.560135	0.000415085
	3277.22582	0.00063455		3272.751647	0.000433045
	3277.41781	0.000565226		3272.943159	0.000427537
	3277.60979	0.000516695		3273.134671	0.00042484
	3277.80178	0.000518728		3273.326184	0.000449881
	3277.99376	0.000541113		3273.517696	0.000518623
	3278.18575	0.000576071		3273.709208	0.000583167
	3278.37773	0.000626225		3273.90072	0.000647498
	3278.56971	0.000687081		3274.092232	0.000714349
	3278.7617	0.000758986		3274.283744	0.000759343
	3278.95368	0.000829548		3274.475257	0.000746352
	3279.14567	0.000852512		3274.666769	0.00073061
	3279.33765	0.000885044		3274.858281	0.000737863
	3279.52964	0.000930374		3275.049793	0.000730659
	3279.72162	0.000974798		3275.241305	0.000680278
	3279.91361	0.001006333		3275.432818	0.000628837
	3280.10559	0.001024766		3275.62433	0.000568068
	3280.29758	0.000994364		3275.815842	0.000527024
	3280.48956	0.000942022		3276.007354	0.000532593
	3280.68154	0.000913968		3276.198866	0.000576806
	3280.87353	0.000897326		3276.390378	0.000618633
	3281.06551	0.000848132		3276.581891	0.000599853
	3281.2575	0.000802082		3276.773403	0.000536701
	3281.44948	0.000793616		3276.964915	0.000480306
	3281.64147	0.000774974		3277.156427	0.000444008
	3281.83345	0.00075372		3277.347939	0.000412196
	3282.02544	0.000748166		3277.539452	0.000378604
	3282.21742	0.000772032		3277.730964	0.000392598
	3282.40941	0.000811273		3277.922476	0.000420835
	3282.60139	0.000843879		3278.113988	0.000440523
	3282.79338	0.000865612		3278.3055	0.00046636
	3282.98536	0.000870444		3278.497012	0.000535139
	3283.17735	0.000905205		3278.688525	0.000592865
	3283.36933	0.000937442		3278.880037	0.000633961
	3283.56131	0.000915875		3279.071549	0.000662253
	3283.7533	0.000880778		3279.263061	0.000668218
	3283.94528	0.000861873		3279.454573	0.0006388
	3284.13727	0.000873225		3279.646085	0.000645014
	3284.32925	0.00089922		3279.837598	0.000685308
	3284.52124	0.000945919		3280.02911	0.000729769
	3284.71322	0.000981645		3280.220622	0.000784678
	3284.90521	0.001011433		3280.412134	0.000799386
	3285.09719	0.001029308		3280.603646	0.000782675
	3285.28918	0.000982823		3280.795159	0.000771098
	3285.48116	0.000905556		3280.986671	0.000768968
	3285.67315	0.00084338		3281.178183	0.000734065
	3285.86513	0.000797743		3281.369695	0.000724094
	3286.05712	0.000725237		3281.561207	0.000746682
	3286.2491	0.000621806		3281.752719	0.000741752
	3286.44108	0.0005225		3281.944232	0.000730783
	3286.63307	0.000454576		3282.135744	0.000733447
	3286.82505	0.000427314		3282.327256	0.000737108
	3287.01704	0.000424531		3282.518768	0.000736417
	3287.20902	0.000398652		3282.71028	0.000748459
	3287.40101	0.00035717		3282.901793	0.000750941
	3287.59299	0.000356267		3283.093305	0.000725779
	3287.78498	0.000377235		3283.284817	0.000698694
	3287.97696	0.000425191		3283.476329	0.00071642
	3288.16895	0.000480188		3283.667841	0.000756248
	3288.36093	0.00056455		3283.859353	0.000791789
	3288.55292	0.000642478		3284.050866	0.000828508
	3288.7449	0.000712816		3284.242378	0.000842529
	3288.93689	0.000761068		3284.43389	0.000848918
	3289.12887	0.000767491		3284.625402	0.000854103
	3289.32085	0.000773196		3284.816914	0.000864366
	3289.51284	0.000751518		3285.008427	0.000841929
	3289.70482	0.000749308		3285.199939	0.000849235
	3289.89681	0.000707311		3285.391451	0.000844998
	3290.08879	0.000657847		3285.582963	0.000786373
	3290.28078	0.000646412		3285.774475	0.000730336
	3290.47276	0.000651817		3285.965987	0.00068379
	3290.66475	0.000638129		3286.1575	0.000624753
	3290.85673	0.000601282		3286.349012	0.000565888
	3291.04872	0.000593417		3286.540524	0.000508294
	3291.2407	0.000593253		3286.732036	0.000447277
	3291.43269	0.000585336		3286.923548	0.000396887
	3291.62467	0.000566104		3287.115061	0.0003687
	3291.81666	0.000564334		3287.306573	0.000370424
	3292.00864	0.000570896		3287.498085	0.000365401
	3292.20062	0.000592711		3287.689597	0.000345539
	3292.39261	0.000639237		3287.881109	0.000357357
	3292.58459	0.000688874		3288.072621	0.000417576
	3292.77658	0.000726669		3288.264134	0.000508752
	3292.96856	0.000740838		3288.455646	0.000610407
	3293.16055	0.000773448		3288.647158	0.000721327
	3293.35253	0.00078932		3288.83867	0.000808414
	3293.54452	0.00080329		3289.030182	0.000911491
	3293.7365	0.000756208		3289.221694	0.001001725
	3293.92849	0.000635949		3289.413207	0.001066179
	3294.12047	0.000527512		3289.604719	0.001144188
	3294.31246	0.00043606		3289.796231	0.001239214
	3294.50444	0.000331692		3289.987743	0.001294318
	3294.69642	0.000253518		3290.179255	0.001313446
	3294.88841	0.000205625		3290.370768	0.001267833
	3295.08039	0.000148742		3290.56228	0.001220801
	3295.65635	0.000106577		3290.753792	0.001190748
	3295.84833	0.0000726043		3290.945304	0.001161448
	3296.04032	0.0000615041		3291.136816	0.001129002
	3296.2323	0.0000927663		3291.328328	0.001079499
	3296.42429	0.000161566		3291.519841	0.001036984
	3296.61627	0.000222525		3291.711353	0.001011451
	3296.80825	0.000306064		3291.902865	0.001002425
	3297.00024	0.000398796		3292.094377	0.000997914
	3297.19222	0.000496054		3292.285889	0.000989255
	3297.38421	0.00059882		3292.477402	0.000997069
	3297.57619	0.000645734		3292.668914	0.00100759
	3297.76818	0.000690431		3292.860426	0.001024181
	3297.96016	0.000672125		3293.051938	0.001031361
	3298.15215	0.000651401		3293.24345	0.001024173
	3298.34413	0.000682778		3293.434962	0.001012927
	3298.53612	0.000642629		3293.626475	0.000995711
	3298.7281	0.000585447		3293.817987	0.000954799
	3298.92009	0.000534732		3294.009499	0.000883335
	3299.11207	0.00047471		3294.201011	0.000787593
	3299.30406	0.000417236		3294.392523	0.00071565
	3299.49604	0.000365635		3294.584036	0.000630774
	3299.68802	0.000312876		3294.775548	0.000569246
	3300.07199	0.00029008		3294.96706	0.000531139
	3300.26398	0.000311546		3295.158572	0.00049883
	3300.45596	0.00030857		3295.350084	0.000475095
	3300.64795	0.000261556		3295.541596	0.000483352
	3300.83993	0.000262706		3295.733109	0.00053826
	3301.03192	0.000290395		3295.924621	0.000611818
	3301.2239	0.000316631		3296.116133	0.000667363
	3301.41589	0.000368659		3296.307645	0.000708553
	3301.60787	0.000433951		3296.499157	0.000734772
	3301.79986	0.000502274		3296.69067	0.000743868
	3301.99184	0.000539241		3296.882182	0.00072861
	3302.18383	0.000631409		3297.073694	0.000686475
	3302.37581	0.000704566		3297.265206	0.000645679
	3302.56779	0.000632964		3297.456718	0.000639574
	3302.75978	0.000613048		3297.64823	0.000656813
	3302.95176	0.000574407		3297.839743	0.000658304
	3303.14375	0.000533677		3298.031255	0.000657138
	3303.33573	0.000501947		3298.222767	0.000641064
	3303.52772	0.00047633		3298.414279	0.000616316
	3303.7197	0.0004841		3298.605791	0.000613371
	3303.91169	0.000504785		3298.797304	0.000589544
	3304.10367	0.000457487		3298.988816	0.000545175
	3304.29566	0.000359665		3299.180328	0.000526606
	3304.48764	0.000266194		3299.37184	0.000521725
	3304.67963	0.000227272		3299.563352	0.000516843
	3304.87161	0.000196951		3299.754864	0.000521843
	3305.0636	0.000181919		3299.946377	0.00050246
	3305.25558	0.000214424		3300.137889	0.000477395
	3305.44756	0.000263658		3300.329401	0.000447568
	3305.63955	0.000334975		3300.520913	0.000387534
	3305.83153	0.000416162		3300.712425	0.000310328
	3306.02352	0.000505438		3300.903937	0.000256269
	3306.2155	0.000507574		3301.09545	0.000222158
	3306.40749	0.000445117		3301.286962	0.000198955
	3306.59947	0.000459446		3301.478474	0.000158223
	3306.79146	0.000489522		3301.669986	0.000101314
	3306.98344	0.00054913		3301.861498	0.0000701315
	3307.17543	0.000642814		3302.053011	0.000038761
	3307.36741	0.000740721		3302.244523	0.0000144992
	3307.5594	0.000851281		3302.436035	0.00000475171
	3307.75138	0.00088808		3302.627547	7.90201e-007
	3307.94337	0.000859191		3302.819059	0.00000164655
	3308.13535	0.000822342		3303.010571	0.0000618653
	3308.32733	0.000796381		3303.202084	0.00015168
	3308.51932	0.000733628		3303.393596	0.000262531
	3308.7113	0.000649938		3303.585108	0.000368551
	3308.90329	0.000585178		3303.77662	0.000425562
	3309.09527	0.000543005		3303.968132	0.000462914
	3309.28726	0.000488509		3304.159645	0.000477052
	3309.47924	0.000427528		3304.351157	0.000477222
	3309.67123	0.000392616		3304.542669	0.00050012
	3309.86321	0.000360086		3304.734181	0.000533874
	3310.0552	0.000307105		3304.925693	0.000528224
	3310.24718	0.000277889		3305.117205	0.000492655
	3310.63115	0.00024925		3305.308718	0.000425125
	3310.82313	0.000243859		3305.50023	0.000330068
	3311.01512	0.000286617		3305.691742	0.000240769
	3311.2071	0.000378753		3305.883254	0.000182475
	3311.39909	0.000480212		3306.074766	0.000164656
	3311.59107	0.000582032		3306.266279	0.000173119
	3311.78306	0.000637837		3306.457791	0.000178309
	3311.97504	0.000699461		3306.649303	0.000183181
	3312.16703	0.000746884		3306.840815	0.000226064
	3312.35901	0.000784962		3307.032327	0.000297075
	3312.551	0.00078088		3307.223839	0.000361385
	3312.74298	0.000784267		3307.415352	0.000388654
	3312.93496	0.00078549		3307.606864	0.000400285
	3313.12695	0.000808006		3307.798376	0.000417372
	3313.31893	0.000832221		3307.989888	0.000429919
	3313.51092	0.00088892		3308.1814	0.000453687
	3313.7029	0.000979472		3308.372913	0.000492525
	3313.89489	0.001044306		3308.564425	0.000535648
	3314.08687	0.001099884		3308.755937	0.000570724
	3314.27886	0.001144301		3308.947449	0.000596896
	3314.47084	0.0012129		3309.138961	0.000612429
	3314.66283	0.001322571		3309.330473	0.00060738
	3314.85481	0.001463336		3309.521986	0.000619739
	3315.0468	0.001600116		3309.713498	0.000662298
	3315.23878	0.001742171		3309.90501	0.000694055
	3315.43077	0.001884929		3310.096522	0.000718249
	3315.62275	0.00203368		3310.288034	0.000721724
	3315.81473	0.002191675		3310.479546	0.000707434
	3316.00672	0.002344388		3310.671059	0.000655848
	3316.1987	0.00247905		3310.862571	0.000613496
	3316.39069	0.0025991		3311.054083	0.000570085
	3316.58267	0.002722974		3311.245595	0.000515831
	3316.77466	0.002846643		3311.437107	0.000464522
	3316.96664	0.002971812		3311.62862	0.000413538
	3317.15863	0.003092322		3311.820132	0.000350548
	3317.35061	0.003216348		3312.011644	0.000281036
	3317.5426	0.003327605		3312.203156	0.000244848
	3317.73458	0.003410244		3312.394668	0.000244672
	3317.92657	0.003476694		3312.58618	0.00026706
	3318.11855	0.00352946		3312.777693	0.00030731
	3318.31054	0.003577198		3312.969205	0.000358455
	3318.50252	0.003599414		3313.160717	0.000412432
	3318.6945	0.003605917		3313.352229	0.000474636
	3318.88649	0.003588756		3313.543741	0.000516982
	3319.07847	0.003559839		3313.735254	0.000550403
	3319.27046	0.003522192		3313.926766	0.000612532
	3319.46244	0.003473895		3314.118278	0.000637723
	3319.65443	0.003403075		3314.30979	0.000638635
	3319.84641	0.00331351		3314.501302	0.000622366
	3320.0384	0.003203217		3314.692814	0.000643249
	3320.23038	0.003083894		3314.884327	0.000690449
	3320.42237	0.002967561		3315.075839	0.000753873
	3320.61435	0.002847429		3315.267351	0.000826312
	3320.80634	0.002744413		3315.458863	0.000892539
	3320.99832	0.002665084		3315.650375	0.000952338
	3321.19031	0.002606647		3315.841888	0.001017949
	3321.38229	0.002522317		3316.0334	0.001109416
	3321.57427	0.00237792		3316.224912	0.001193883
	3321.76626	0.002211533		3316.416424	0.001267537
	3321.95824	0.002035605		3316.607936	0.001303717
	3322.15023	0.001879746		3316.799448	0.001304662
	3322.34221	0.001754527		3316.990961	0.00127976
	3322.5342	0.001653095		3317.182473	0.001234887
	3322.72618	0.001543405		3317.373985	0.001199904
	3322.91817	0.001435234		3317.565497	0.001220234
	3323.11015	0.001340607		3317.757009	0.001297562
	3323.30214	0.001246282		3317.948522	0.001344681
	3323.49412	0.001128417		3318.140034	0.00137423
	3323.68611	0.001008778		3318.331546	0.001369765
	3323.87809	0.000943831		3318.523058	0.001347564
	3324.07007	0.00085448		3318.71457	0.001337127
	3324.26206	0.000761129		3318.906082	0.0013449
	3324.45404	0.00067603		3319.097595	0.001338599
	3324.64603	0.000605478		3319.289107	0.001330473
	3324.83801	0.000539656		3319.480619	0.001342296
	3325.03	0.000478793		3319.672131	0.001354483
	3325.22198	0.000366809		3319.863643	0.001343848
	3325.41397	0.000224508		3320.055156	0.001289639
	3325.60595	0.00011421		3320.246668	0.001213257
	3325.79794	0.0000456608		3320.43818	0.00111779
	3326.1819	0.00000772871		3320.629692	0.001021251
	3326.37389	0.00000120048		3320.821204	0.000932615
	3326.56587	0.000030126		3321.012716	0.00086166
	3326.75786	0.0000715946		3321.204229	0.00084753
	3326.94984	0.00010446		3321.395741	0.000877678
	3327.14183	0.000164406		3321.587253	0.000899161
	3327.33381	0.000233227		3321.778765	0.000870885
	3327.5258	0.000297026		3321.970277	0.000852392
	3327.71778	0.000368906		3322.161789	0.000823324
	3327.90977	0.000439772		3322.353302	0.000747746
	3328.10175	0.000455082		3322.544814	0.000668301
	3328.29374	0.000470132		3322.736326	0.000587796
	3328.48572	0.000488667		3322.927838	0.000510128
	3328.67771	0.000521744		3323.11935	0.000465118
	3328.86969	0.000565009		3323.310863	0.000419586
	3329.06167	0.000602648		3323.502375	0.000359366
	3329.25366	0.000619491		3323.693887	0.000289012
	3329.44564	0.000642953		3323.885399	0.00024117
	3329.63763	0.000680642		3324.076911	0.000251443
	3329.82961	0.000722694		3324.268423	0.0003057
	3330.0216	0.000773021		3324.459936	0.000347615
	3330.21358	0.000864946		3324.651448	0.000399555
	3330.40557	0.000989011		3324.84296	0.000440798
	3330.59755	0.001081075		3325.034472	0.000489152
	3330.78954	0.001117614		3325.225984	0.000529288
	3330.98152	0.001164682		3325.417497	0.000553157
	3331.17351	0.001200951		3325.609009	0.000580354
	3331.36549	0.001230381		3325.800521	0.000622551
	3331.55748	0.001240951		3325.992033	0.000620471
	3331.74946	0.001243847		3326.183545	0.000610938
	3331.94144	0.001258116		3326.375057	0.000652553
	3332.13343	0.001276751		3326.56657	0.0007108
	3332.32541	0.001310982		3326.758082	0.000769639
	3332.5174	0.00135329		3326.949594	0.000825334
	3332.70938	0.001394554		3327.141106	0.000835116
	3332.90137	0.001439152		3327.332618	0.000827768
	3333.09335	0.001505162		3327.524131	0.000810851
	3333.28534	0.001568957		3327.715643	0.000837451
	3333.47732	0.001632164		3327.907155	0.000895384
	3333.66931	0.001693902		3328.098667	0.000942806
	3333.86129	0.00176853		3328.290179	0.000948116
	3334.05328	0.00184828		3328.481691	0.000938722
	3334.24526	0.001910976		3328.673204	0.000878394
	3334.43725	0.001930707		3328.864716	0.000782889
	3334.62923	0.001946683		3329.056228	0.000687663
	3334.82121	0.001984725		3329.24774	0.00060337
	3335.0132	0.002019602		3329.439252	0.000528465
	3335.20518	0.002034438		3329.630765	0.000440561
	3335.39717	0.002023198		3329.822277	0.000382558
	3335.58915	0.0020103		3330.013789	0.000359406
	3335.78114	0.001988483		3330.205301	0.000340437
	3335.97312	0.001963819		3330.396813	0.000304077
	3336.16511	0.001937566		3330.588325	0.000252466
	3336.35709	0.001912845		3330.779838	0.000166334
	3336.54908	0.001881666		3330.97135	0.0000788905
	3336.74106	0.001849008		3331.162862	0.0000312405
	3336.93305	0.001823302		3331.354374	0.00000349493
	3337.12503	0.001778665		3331.545886	0.0000214398
	3337.31702	0.001723174		3331.737398	0.0000603749
	3337.509	0.001662404		3331.928911	0.0000792123
	3337.70098	0.001609754		3332.120423	0.000103828
	3337.89297	0.001576989		3332.311935	0.00016224
	3338.08495	0.001540581		3332.503447	0.00022557
	3338.27694	0.001482093		3332.694959	0.00029716
	3338.46892	0.00142955		3332.886472	0.000399108
	3338.66091	0.001370908		3333.077984	0.000505079
	3338.85289	0.001302133		3333.269496	0.000610138
	3339.04488	0.001246246		3333.461008	0.000681921
	3339.23686	0.001214282		3333.65252	0.000742041
	3339.42885	0.00120132		3333.844032	0.000775155
	3339.62083	0.001196185		3334.035545	0.000810796
	3339.81281	0.001179814		3334.227057	0.000848619
	3340.0048	0.001157719		3334.418569	0.000864006
	3340.19678	0.001155628		3334.610081	0.000850041
	3340.38877	0.00114581		3334.801593	0.000867641
	3340.58075	0.001125893		3334.993106	0.000862418
	3340.77274	0.001103208		3335.184618	0.000834673
	3340.96472	0.001063982		3335.37613	0.00081029
	3341.15671	0.001038574		3335.567642	0.000782063
	3341.34869	0.001050188		3335.759154	0.000737343
	3341.54068	0.001077389		3335.950666	0.000715268
	3341.73266	0.001089144		3336.142179	0.000725533
	3341.92465	0.001048903		3336.333691	0.000749052
	3342.11663	0.000989557		3336.525203	0.000795228
	3342.30861	0.000967411		3336.716715	0.000848993
	3342.5006	0.000966326		3336.908227	0.000882435
	3342.69258	0.000973828		3337.09974	0.000894353
	3342.88457	0.000990826		3337.291252	0.000854238
	3343.07655	0.00095838		3337.482764	0.000801079
	3343.26854	0.000892938		3337.674276	0.000778841
	3343.46052	0.000828854		3337.865788	0.000804535
	3343.65251	0.00076507		3338.0573	0.000824812
	3343.84449	0.000710204		3338.248813	0.000830229
	3344.03648	0.000667935		3338.440325	0.000832686
	3344.22846	0.00063129		3338.631837	0.000827189
	3344.42045	0.000541731		3338.823349	0.000791937
	3344.61243	0.000441939		3339.014861	0.00077392
	3345.18838	0.000371454		3339.206374	0.000759305
	3345.38037	0.000286589		3339.397886	0.000691777
	3345.57235	0.000203202		3339.589398	0.000617196
	3345.76434	0.000130751		3339.78091	0.000568288
	3345.95632	0.0000985532		3339.972422	0.000540355
	3346.14831	0.000044589		3340.163934	0.000509945
	3346.34029	0.0000125434		3340.355447	0.000462349
	3346.53228	0.0000215274		3340.546959	0.000407639
	3346.72426	0.0000180536		3340.738471	0.000326338
	3346.91625	0.00000207854		3340.929983	0.000222427
	3347.10823	0		3341.121495	0.000136315
	3349.22006	0.0000109976		3341.313008	0.0000925293
	3349.41205	0.0000795505		3341.50452	0.000112278
	3349.60403	0.000180957		3341.696032	0.000152243
	3349.79602	0.000264509		3341.887544	0.000181403
	3349.988	0.000328829		3342.079056	0.000229366
	3350.17999	0.000397351		3342.270568	0.000282852
	3350.37197	0.000469957		3342.462081	0.000312392
	3350.56396	0.000505681		3342.653593	0.000332346
	3350.75594	0.000555682		3342.845105	0.000349059
	3350.94792	0.000597618		3343.036617	0.000369572
	3351.13991	0.000564734		3343.228129	0.000374398
	3351.33189	0.000549554		3343.419641	0.000425106
	3351.52388	0.00054652		3343.611154	0.0004711
	3351.71586	0.000490166		3343.802666	0.000459848
	3351.90785	0.000385814		3343.994178	0.000408111
	3352.09983	0.000331141		3344.18569	0.000364017
	3352.29182	0.000290782		3344.377202	0.000364961
	3352.4838	0.000248948		3344.568715	0.000382392
	3352.67579	0.000254616		3344.760227	0.000396834
	3352.86777	0.000329901		3344.951739	0.000412817
	3353.05976	0.000440434		3345.143251	0.000425401
	3353.25174	0.000524308		3345.334763	0.000455049
	3353.63571	0.000563011		3345.526275	0.000479495
	3353.82769	0.000576005		3345.717788	0.000525519
	3354.01968	0.000589599		3345.9093	0.000613607
	3354.21166	0.000627761		3346.100812	0.000693868
	3354.40365	0.000697638		3346.292324	0.000719826
	3354.59563	0.000781017		3346.483836	0.000708487
	3354.78762	0.00085531		3346.675349	0.000699345
	3354.9796	0.000886617		3346.866861	0.000713293
	3355.17159	0.000878219		3347.058373	0.000702422
	3355.36357	0.000884903		3347.249885	0.000659326
	3355.55556	0.000859221		3347.441397	0.000603356
	3355.74754	0.000791088		3347.632909	0.000532075
	3355.93952	0.000765086		3347.824422	0.000465593
	3356.13151	0.000760084		3348.015934	0.000418287
	3356.32349	0.000753516		3348.207446	0.000388565
	3356.51548	0.000779196		3348.398958	0.000369317
	3356.70746	0.000841641		3348.59047	0.000324715
	3356.89945	0.000904763		3348.781983	0.000274935
	3357.09143	0.000949168		3348.973495	0.000245137
	3357.28342	0.000959501		3349.165007	0.000214117
	3357.4754	0.000935481		3349.356519	0.000174828
	3357.66739	0.000911019		3349.548031	0.000169486
	3357.85937	0.000910963		3349.739543	0.00021012
	3358.05136	0.000961775		3349.931056	0.000225037
	3358.24334	0.001037708		3350.122568	0.000214839
	3358.43532	0.001072012		3350.31408	0.000179924
	3358.62731	0.001055358		3350.505592	0.000113939
	3358.81929	0.001017093		3350.697104	0.0000580164
	3359.01128	0.000987638		3350.888617	0.0000117465
	3359.20326	0.000972533		3351.080129	0
	3359.39525	0.000949497		3351.271641	0.0000456409
	3359.58723	0.000929869		3351.463153	0.000105439
	3359.77922	0.000938208		3351.654665	0.000148896
	3359.9712	0.000972082		3351.846177	0.000197893
	3360.16319	0.001033249		3352.03769	0.000275706
	3360.35517	0.001091466		3352.229202	0.000397325
	3360.54716	0.00113		3352.420714	0.000512434
	3360.73914	0.001161214		3352.612226	0.000607296
	3360.93113	0.001182961		3352.803738	0.000654704
	3361.12311	0.00115257		3352.99525	0.000672864
	3361.31509	0.001091463		3353.186763	0.000685798
	3361.50708	0.001068457		3353.378275	0.000728549
	3361.69906	0.001082374		3353.569787	0.000784124
	3361.89105	0.00106927		3353.761299	0.000790916
	3362.08303	0.001000128		3353.952811	0.00075844
	3362.27502	0.000880848		3354.144324	0.000670641
	3362.467	0.000760053		3354.335836	0.000591213
	3362.65899	0.000664681		3354.527348	0.000567104
	3362.85097	0.000592354		3354.71886	0.00055883
	3363.04296	0.000549985		3354.910372	0.000549743
	3363.23494	0.000532333		3355.101884	0.000536277
	3363.42693	0.000532989		3355.293397	0.000527631
	3363.61891	0.000555762		3355.484909	0.000512446
	3363.8109	0.000602045		3355.676421	0.000520254
	3364.00288	0.000653682		3355.867933	0.000564697
	3364.19486	0.000702013		3356.059445	0.000636549
	3364.38685	0.000764287		3356.250958	0.000696756
	3364.57883	0.000839187		3356.44247	0.000747907
	3364.77082	0.000902754		3356.633982	0.000775521
	3364.9628	0.000924199		3356.825494	0.000778934
	3365.15479	0.000912097		3357.017006	0.00075017
	3365.34677	0.000893641		3357.208518	0.000736319
	3365.53876	0.000852432		3357.400031	0.000747047
	3365.73074	0.000785785		3357.591543	0.000731726
	3365.92273	0.00074313		3357.783055	0.000712747
	3366.11471	0.00064876		3357.974567	0.000734979
	3366.3067	0.000544699		3358.166079	0.000804632
	3366.49868	0.000438638		3358.357592	0.000863736
	3366.69067	0.000332958		3358.549104	0.000896755
	3367.07463	0.000238874		3358.740616	0.000901693
	3367.26662	0.000166444		3358.932128	0.000865655
	3367.4586	0.000150162		3359.12364	0.000838128
	3367.65059	0.000177555		3359.315152	0.000831792
	3367.84257	0.000189311		3359.506665	0.000847747
	3368.03456	0.000204294		3359.698177	0.000868437
	3369.18647	0.000245544		3359.889689	0.000882793
	3369.37845	0.000314507		3360.081201	0.00089367
	3369.57043	0.000412902		3360.272713	0.000882889
	3369.76242	0.000512444		3360.464226	0.000822952
	3369.9544	0.000561131		3360.655738	0.000733564
	3370.14639	0.000559091		3360.84725	0.000674054
	3370.33837	0.000529519		3361.038762	0.000672458
	3370.53036	0.000493739		3361.230274	0.000686764
	3370.72234	0.000496364		3361.421786	0.000664341
	3370.91433	0.000491851		3361.613299	0.000656517
	3371.10631	0.00040486		3361.804811	0.000695734
	3371.2983	0.000343282		3361.996323	0.000724973
	3371.49028	0.000300928		3362.187835	0.000745675
	3371.68226	0.000234756		3362.379347	0.000774697
	3371.87425	0.000165057		3362.57086	0.000797359
	3372.06623	0.000138822		3362.762372	0.000797066
	3372.25822	0.00017828		3362.953884	0.000821169
	3372.4502	0.000194687		3363.145396	0.000848832
	3372.64219	0.000151682		3363.336908	0.000862954
	3372.83417	0.000119012		3363.52842	0.000864007
	3373.02616	0.0000985125		3363.719933	0.000838709
	3373.21814	0.000102932		3363.911445	0.000778653
	3373.41013	0.000142843		3364.102957	0.000674295
	3373.60211	0.000167288		3364.294469	0.000576774
	3373.7941	0.000143488		3364.485981	0.000532234
	3373.98608	0.000100863		3364.677493	0.000525836
	3374.17807	0.0000571599		3364.869006	0.000533605
	3374.37005	0.0000490665		3365.060518	0.000517997
	3374.56203	0.0000756922		3365.25203	0.000480868
	3374.75402	0.0000867795		3365.443542	0.000469405
	3374.946	0.000111886		3365.635054	0.000493042
	3375.13799	0.000172378		3365.826567	0.000508718
	3375.32997	0.00023538		3366.018079	0.000551479
	3375.52196	0.000291529		3366.209591	0.000606457
	3375.71394	0.000390245		3366.401103	0.00065207
	3375.90593	0.000537057		3366.592615	0.000693926
	3376.09791	0.000683553		3366.784127	0.000729462
	3376.2899	0.000776966		3366.97564	0.000770511
	3376.48188	0.000835692		3367.167152	0.000823373
	3376.67387	0.000891618		3367.358664	0.00088147
	3376.86585	0.000949912		3367.550176	0.000912382
	3377.05784	0.001011529		3367.741688	0.000926945
	3377.24982	0.001067935		3367.933201	0.000974833
	3377.4418	0.00109695		3368.124713	0.001062882
	3377.63379	0.001090398		3368.316225	0.001170025
	3377.82577	0.001075743		3368.507737	0.001227319
	3378.01776	0.001049133		3368.699249	0.001239692
	3378.20974	0.001016342		3368.890761	0.001226623
	3378.40173	0.00100205		3369.082274	0.001190676
	3378.59371	0.000998152		3369.273786	0.001142602
	3378.7857	0.001003927		3369.465298	0.001082551
	3378.97768	0.001005282		3369.65681	0.001021617
	3379.16967	0.000999577		3369.848322	0.000964344
	3379.36165	0.001011645		3370.039835	0.000879722
	3379.55364	0.00104164		3370.231347	0.000791363
	3379.74562	0.001075617		3370.422859	0.000715157
	3379.93761	0.001116432		3370.614371	0.000654381
	3380.12959	0.001160791		3370.805883	0.000618022
	3380.32157	0.001188269		3370.997395	0.00059887
	3380.51356	0.001212346		3371.188908	0.000564441
	3380.70554	0.001238665		3371.38042	0.000516536
	3380.89753	0.001269714		3371.571932	0.000480214
	3381.08951	0.001307745		3371.763444	0.000483299
	3381.2815	0.001310835		3371.954956	0.000490835
	3381.47348	0.001231727		3372.146469	0.000504317
	3381.66547	0.001114869		3372.337981	0.000495985
	3381.85745	0.001001415		3372.529493	0.000492743
	3382.04944	0.000906839		3372.721005	0.000519574
	3382.24142	0.000837594		3372.912517	0.000544073
	3382.43341	0.000753943		3373.104029	0.000579738
	3382.62539	0.000662224		3373.295542	0.000616592
	3382.81738	0.000590016		3373.487054	0.000647626
	3383.00936	0.000535123		3373.678566	0.000655909
	3383.20134	0.000506508		3373.870078	0.000655829
	3383.39333	0.000510601		3374.06159	0.000673098
	3383.58531	0.000541574		3374.253102	0.000677379
	3383.7773	0.000597883		3374.444615	0.000640018
	3383.96928	0.000641493		3374.636127	0.000577148
	3384.16127	0.000676385		3374.827639	0.000534369
	3384.35325	0.000747659		3375.019151	0.000470325
	3384.54524	0.000828774		3375.210663	0.000426028
	3384.73722	0.000900635		3375.402176	0.000431644
	3384.92921	0.000942396		3375.593688	0.000472352
	3385.12119	0.000933193		3375.7852	0.000515656
	3385.31317	0.000899975		3375.976712	0.000579502
	3385.50516	0.000903148		3376.168224	0.000666086
	3385.69714	0.000908164		3376.359736	0.00077338
	3385.88913	0.000887444		3376.551249	0.000890805
	3386.08111	0.000834552		3376.742761	0.0010029
	3386.2731	0.000750563		3376.934273	0.0011157
	3386.46508	0.000666592		3377.125785	0.001203666
	3386.65707	0.000602367		3377.317297	0.001265316
	3386.84905	0.000542569		3377.50881	0.001314304
	3387.04104	0.00047481		3377.700322	0.001344058
	3387.23302	0.000405235		3377.891834	0.001327816
	3387.42501	0.000352032		3378.083346	0.001240962
	3387.80897	0.000325481		3378.274858	0.001101024
	3388.00096	0.000300674		3378.46637	0.000958922
	3388.19294	0.000298039		3378.657883	0.000841874
	3388.38493	0.000329182		3378.849395	0.00072853
	3388.57691	0.000349892		3379.040907	0.000644524
	3388.7689	0.000391267		3379.232419	0.000581928
	3388.96088	0.000456803		3379.423931	0.000501888
	3389.15287	0.000525911		3379.615444	0.000412465
	3389.34485	0.000604566		3379.806956	0.000360368
	3389.53684	0.000660629		3379.998468	0.000354746
	3389.72882	0.000680695		3380.18998	0.000405512
	3389.92081	0.000692007		3380.381492	0.000463577
	3390.11279	0.000692458		3380.573004	0.000500574
	3390.30478	0.000691054		3380.764517	0.000509637
	3390.49676	0.000674393		3380.956029	0.000526165
	3390.68874	0.000612255		3381.147541	0.000541966
	3390.88073	0.000511976		3381.339053	0.000557681
	3391.07271	0.000410198		3381.530565	0.000578353
	3391.2647	0.00034585		3381.722078	0.000581753
	3391.45668	0.000328197		3381.91359	0.000570146
	3391.64867	0.000325327		3382.105102	0.000548766
	3391.84065	0.000329172		3382.296614	0.0005421
	3392.03264	0.000352897		3382.488126	0.000565788
[truncated: 6,357 more rows]

## Sheet: Figure 3b
	CUAP CP spectra			CUAP DP spectra
	mz	intensity		mz	intensity
	3000	0		3000	0
	3000.19198	0.000205695		3000.19198	0.000319663
	3000.38397	0.000369451		3000.38397	0.000588432
	3000.57595	0.000495224		3000.57595	0.000813049
	3000.76794	0.000587508		3000.76794	0.000991995
	3000.95992	0.000649838		3000.95992	0.001130749
	3001.15191	0.000686226		3001.15191	0.001233635
	3001.34389	0.000700644		3001.34389	0.001303465
	3001.53588	0.000696864		3001.53588	0.001344519
	3001.72786	0.000678414		3001.72786	0.001359456
	3001.91985	0.000650038		3001.91985	0.00135204
	3002.11183	0.000613953		3002.11183	0.001344095
	3002.30382	0.00061407		3002.30382	0.001288648
	3002.4958	0.000585593		3002.4958	0.001135799
	3002.68779	0.000544164		3002.68779	0.001032933
	3002.87977	0.000518026		3003.07175	0.001018702
	3003.07175	0.000516358		3003.26374	0.001066242
	3003.26374	0.000528525		3003.45572	0.001104469
	3003.45572	0.000541099		3003.64771	0.001075872
	3003.64771	0.000540037		3003.83969	0.000994586
	3003.83969	0.000528578		3004.03168	0.000962598
	3004.03168	0.000533658		3004.22366	0.000951356
	3004.22366	0.000546032		3004.41565	0.001038888
	3004.41565	0.000555942		3004.60763	0.001088483
	3004.60763	0.000542403		3004.79962	0.000994286
	3004.79962	0.000513635		3004.9916	0.000920704
	3004.9916	0.000485841		3005.18359	0.000866806
	3005.18359	0.000485866		3005.37557	0.00093198
	3005.37557	0.000513436		3005.56756	0.000973803
	3005.56756	0.000544046		3005.75954	0.001002609
	3005.75954	0.000566099		3005.95152	0.001064717
	3005.95152	0.000575209		3006.14351	0.001066795
	3006.14351	0.000566864		3006.33549	0.001100846
	3006.33549	0.000544446		3006.71946	0.001150663
	3006.52748	0.000543787		3006.91145	0.0012357
	3006.71946	0.000582978		3007.10343	0.001364506
	3006.91145	0.000628046		3007.29542	0.001444238
	3007.10343	0.000657824		3007.4874	0.001392954
	3007.29542	0.000677227		3007.67939	0.001323083
	3007.4874	0.00067922		3007.87137	0.001282228
	3007.67939	0.000698878		3008.06335	0.001318968
	3007.87137	0.000728027		3008.25534	0.001373828
	3008.06335	0.000750136		3008.44732	0.001364152
	3008.25534	0.000761959		3008.63931	0.001304751
	3008.44732	0.000756108		3008.83129	0.001247601
	3008.63931	0.000755521		3009.02328	0.001228637
	3008.83129	0.000750168		3009.21526	0.001233162
	3009.02328	0.000732731		3009.40725	0.00123874
	3009.21526	0.000716313		3009.59923	0.001209323
	3009.40725	0.000695008		3009.79122	0.001194801
	3009.59923	0.00065728		3009.9832	0.001206693
	3009.79122	0.000597868		3010.17519	0.00118472
	3009.9832	0.000526787		3010.36717	0.001228783
	3010.17519	0.000470251		3010.55915	0.001210208
	3010.36717	0.000430739		3010.75114	0.001180385
	3010.55915	0.000383904		3010.94312	0.001156502
	3010.75114	0.00033533		3011.13511	0.001082045
	3010.94312	0.000283486		3011.32709	0.001002574
	3011.13511	0.000240004		3011.51908	0.001014483
	3011.32709	0.000224441		3011.71106	0.001056023
	3011.51908	0.000243833		3011.90305	0.001066286
	3011.71106	0.000271513		3012.09503	0.001068702
	3011.90305	0.000295273		3012.28702	0.001042616
	3012.09503	0.000311358		3012.479	0.001089559
	3012.28702	0.000320679		3012.67099	0.001215095
	3012.479	0.000327232		3012.86297	0.001218316
	3012.67099	0.000319168		3013.05496	0.001195044
	3012.86297	0.000310155		3013.24694	0.001130236
	3013.05496	0.000305781		3013.43892	0.001057803
	3013.24694	0.000308875		3013.63091	0.001000487
	3013.43892	0.000315224		3013.82289	0.00104301
	3013.63091	0.000312753		3014.01488	0.001009659
	3013.82289	0.000321511		3014.20686	0.000979839
	3014.01488	0.000328346		3014.39885	0.000841045
	3014.20686	0.000315748		3014.59083	0.000785484
	3014.39885	0.000284597		3014.9748	0.000743828
	3014.59083	0.00025953		3015.16679	0.000748913
	3014.78282	0.0002499		3015.35877	0.000782391
	3014.9748	0.000268485		3015.55076	0.000815755
	3015.16679	0.000303112		3015.74274	0.000775859
	3015.35877	0.000346422		3015.93473	0.000783273
	3015.55076	0.000392263		3016.12671	0.000858179
	3015.74274	0.000426845		3016.31869	0.000974858
	3015.93473	0.000453153		3016.51068	0.001123491
	3016.12671	0.000471452		3016.70266	0.001206624
	3016.31869	0.000485184		3016.89465	0.001090549
	3016.51068	0.000490835		3017.08663	0.001032354
	3016.70266	0.000482263		3017.27862	0.001014379
	3016.89465	0.000464643		3017.4706	0.001044322
	3017.08663	0.000449537		3017.66259	0.001145722
	3017.27862	0.000440739		3017.85457	0.001238978
	3017.4706	0.000455746		3018.04656	0.001214349
	3017.66259	0.000460015		3018.23854	0.001216801
	3017.85457	0.000434365		3018.43053	0.001213154
	3018.04656	0.000398857		3018.62251	0.001212769
	3018.23854	0.000369855		3018.8145	0.001201064
	3018.43053	0.000364318		3019.00648	0.00123887
	3018.62251	0.0003978		3019.19846	0.001178375
	3018.8145	0.000440419		3019.39045	0.001075308
	3019.00648	0.000477101		3019.58243	0.001020604
	3019.19846	0.000507174		3019.77442	0.001045589
	3019.39045	0.000535187		3019.9664	0.001063936
	3019.58243	0.000553644		3020.15839	0.001044746
	3019.77442	0.000572979		3020.35037	0.000978174
	3019.9664	0.000601405		3020.54236	0.00089004
	3020.15839	0.000621164		3020.73434	0.000789913
	3020.35037	0.000618745		3020.92633	0.000790737
	3020.54236	0.000595886		3021.11831	0.000817028
	3020.73434	0.00057681		3021.3103	0.000848113
	3020.92633	0.000574248		3021.50228	0.000864721
	3021.11831	0.000603207		3021.69426	0.000893995
	3021.3103	0.000644069		3021.88625	0.000929923
	3021.50228	0.000666423		3022.07823	0.000987235
	3021.69426	0.000681517		3022.27022	0.001048105
	3021.88625	0.000702044		3022.4622	0.001089259
	3022.07823	0.000732939		3022.65419	0.001136393
	3022.27022	0.000771787		3022.84617	0.001155622
	3022.4622	0.000814227		3023.03816	0.00106313
	3022.65419	0.00084922		3023.23014	0.001020774
	3022.84617	0.000868583		3023.42213	0.001026331
	3023.03816	0.000872497		3023.61411	0.00105819
	3023.23014	0.000876514		3023.8061	0.001106598
	3023.42213	0.000879454		3023.99808	0.001162465
	3023.61411	0.000893616		3024.19006	0.001180743
	3023.8061	0.000899906		3024.38205	0.001189401
	3023.99808	0.000874896		3024.57403	0.001165649
	3024.19006	0.000830434		3024.76602	0.001178772
	3024.38205	0.000789842		3024.958	0.001190694
	3024.57403	0.000771476		3025.14999	0.001143028
	3024.76602	0.000789669		3025.34197	0.001107068
	3024.958	0.000809031		3025.53396	0.001099536
	3025.14999	0.000812522		3025.72594	0.001083113
	3025.34197	0.000810187		3025.91793	0.001121565
	3025.53396	0.000800542		3026.10991	0.00113519
	3025.72594	0.00080114		3026.3019	0.001127715
	3025.91793	0.000820024		3026.49388	0.001077735
	3026.10991	0.000850759		3026.68586	0.001016594
	3026.3019	0.000873987		3026.87785	0.00100595
	3026.49388	0.000874919		3027.06983	0.001052946
	3026.68586	0.000860584		3027.26182	0.001091762
	3026.87785	0.000853643		3027.4538	0.001080227
	3027.06983	0.000853503		3027.64579	0.001048267
	3027.26182	0.000849804		3027.83777	0.000994087
	3027.4538	0.00083907		3028.02976	0.000891591
	3027.64579	0.000804472		3028.22174	0.000863701
	3027.83777	0.000767324		3028.41373	0.00086097
	3028.02976	0.000749087		3028.60571	0.000851453
	3028.22174	0.000744746		3028.7977	0.000795558
	3028.41373	0.000749082		3028.98968	0.000696587
	3028.60571	0.00074044		3029.37365	0.000672485
	3028.7977	0.000699861		3029.56563	0.000678552
	3028.98968	0.00066617		3029.75762	0.000713012
	3029.18167	0.000639439		3029.9496	0.000782582
	3029.37365	0.000637683		3030.14159	0.000794415
	3029.56563	0.000650518		3030.33357	0.000822496
	3029.75762	0.000674643		3030.52556	0.000864594
	3029.9496	0.000691618		3030.71754	0.000919643
	3030.14159	0.000677929		3030.90953	0.001009466
	3030.33357	0.0006354		3031.10151	0.001080982
	3030.52556	0.000617675		3031.2935	0.001068195
	3030.71754	0.000628026		3031.48548	0.000991785
	3030.90953	0.000644341		3031.67747	0.000968653
	3031.10151	0.000655789		3031.86945	0.001014152
	3031.2935	0.00066426		3032.06144	0.001078734
	3031.48548	0.000661535		3032.25342	0.001135897
	3031.67747	0.000662163		3032.4454	0.001121272
	3031.86945	0.00066798		3032.63739	0.001077117
	3032.06144	0.000641317		3032.82937	0.001034318
	3032.25342	0.000571566		3033.02136	0.00098361
	3032.4454	0.000500825		3033.21334	0.000984457
	3032.63739	0.000419483		3033.40533	0.000963403
	3032.82937	0.000338568		3033.59731	0.00093517
	3033.02136	0.000284355		3033.7893	0.000905246
	3033.21334	0.000250896		3033.98128	0.000852674
	3033.40533	0.000229406		3034.17327	0.000837464
	3033.59731	0.000208382		3034.36525	0.00087185
	3033.7893	0.000188121		3034.55724	0.000923168
	3033.98128	0.000175914		3034.74922	0.000986684
	3034.17327	0.000180939		3034.94121	0.000948586
	3034.36525	0.000221933		3035.13319	0.000864719
	3034.55724	0.000284735		3035.32517	0.000791304
	3034.74922	0.00034483		3035.51716	0.000763301
	3034.94121	0.000407087		3035.70914	0.000787774
	3035.13319	0.000464794		3035.90113	0.000803094
	3035.32517	0.000508929		3036.09311	0.000823648
	3035.51716	0.000569849		3036.2851	0.000851189
	3035.70914	0.000633551		3036.47708	0.000899007
	3035.90113	0.000658135		3036.86105	0.000953039
	3036.09311	0.000655381		3037.05304	0.00094711
	3036.2851	0.000656492		3037.24502	0.000923918
	3036.47708	0.000642692		3037.43701	0.000886624
	3036.66907	0.000640147		3037.62899	0.000875255
	3036.86105	0.000671963		3037.82097	0.000869785
	3037.05304	0.000699371		3038.01296	0.000854673
	3037.24502	0.000719685		3038.20494	0.000897673
	3037.43701	0.000716818		3038.39693	0.000948888
	3037.62899	0.00069823		3038.58891	0.000972357
	3037.82097	0.000669603		3038.7809	0.00091831
	3038.01296	0.000636472		3038.97288	0.000713368
	3038.20494	0.00062416		3039.16487	0.000544187
	3038.39693	0.000607939		3039.35685	0.000450998
	3038.58891	0.000570804		3039.54884	0.000376255
	3038.7809	0.000531894		3039.74082	0.000315146
	3038.97288	0.00050523		3039.9328	0.000307598
	3039.16487	0.000505015		3040.12479	0.000338376
	3039.35685	0.000527962		3040.31677	0.000384175
	3039.54884	0.000523558		3040.50876	0.00050728
	3039.74082	0.0005007		3040.70074	0.000604113
	3039.9328	0.000482081		3040.89273	0.000632099
	3040.12479	0.000497227		3041.08471	0.000621064
	3040.31677	0.000554538		3041.2767	0.000611707
	3040.50876	0.000618456		3041.46868	0.000641118
	3040.70074	0.000684946		3041.66067	0.000670508
	3040.89273	0.000717908		3041.85265	0.000703039
	3041.08471	0.000712881		3042.04464	0.000773706
	3041.2767	0.000696545		3042.23662	0.000813221
	3041.46868	0.000668065		3042.42861	0.000845925
	3041.66067	0.000652568		3042.62059	0.000788503
	3041.85265	0.000657295		3042.81257	0.000660555
	3042.04464	0.000667385		3043.00456	0.000610307
	3042.23662	0.000653524		3043.19654	0.000559882
	3042.42861	0.000637983		3043.38853	0.000483202
	3042.62059	0.000617033		3043.58051	0.000454869
	3042.81257	0.000612324		3043.7725	0.00044197
	3043.00456	0.000602145		3043.96448	0.000447751
	3043.19654	0.000576516		3044.15647	0.000520757
	3043.38853	0.000537623		3044.34845	0.000657019
	3043.58051	0.00050858		3044.54044	0.000768027
	3043.7725	0.000498115		3044.73242	0.000830761
	3043.96448	0.000524958		3044.92441	0.000826116
	3044.15647	0.000557621		3045.11639	0.000857834
	3044.34845	0.000586958		3045.30838	0.000939709
	3044.54044	0.000589314		3045.50036	0.001042852
	3044.73242	0.000561148		3045.69234	0.001168864
	3044.92441	0.000549773		3045.88433	0.001219336
	3045.11639	0.0005601		3046.07631	0.001198668
	3045.30838	0.000574913		3046.2683	0.001157845
	3045.50036	0.00058825		3046.46028	0.001099028
	3045.69234	0.000583414		3046.65227	0.001081956
	3045.88433	0.000570413		3046.84425	0.001054837
	3046.07631	0.000554143		3047.03624	0.00099317
	3046.2683	0.00053508		3047.22822	0.000955981
	3046.46028	0.000519821		3047.42021	0.000903278
	3046.65227	0.000502668		3047.61219	0.000841002
	3046.84425	0.000491842		3047.80418	0.000864067
	3047.03624	0.000489532		3047.99616	0.000971945
	3047.22822	0.000488015		3048.18815	0.001070108
	3047.42021	0.000487687		3048.38013	0.00110935
	3047.61219	0.00050769		3048.57211	0.001098938
	3047.80418	0.00053227		3048.7641	0.001026736
	3047.99616	0.000564195		3048.95608	0.000987166
	3048.18815	0.00059748		3049.14807	0.001009902
	3048.38013	0.000600292		3049.34005	0.000991395
	3048.57211	0.000620599		3049.53204	0.000865948
	3048.7641	0.000657643		3049.72402	0.000667463
	3048.95608	0.000692204		3049.91601	0.000523266
	3049.14807	0.00071257		3050.10799	0.000455426
	3049.34005	0.000688126		3050.29998	0.000413093
	3049.53204	0.000660766		3050.49196	0.000368713
	3049.72402	0.000630352		3050.68395	0.00028399
	3049.91601	0.000608704		3050.87593	0.000205109
	3050.10799	0.000617408		3051.2599	0.000167675
	3050.29998	0.000625171		3051.45188	0.000170343
	3050.49196	0.000612814		3051.64387	0.000223554
	3050.68395	0.000619003		3051.83585	0.000334878
	3050.87593	0.000608996		3052.02784	0.000464596
	3051.06792	0.000596666		3052.21982	0.000570165
	3051.2599	0.000590483		3052.41181	0.000673498
	3051.45188	0.000585441		3052.60379	0.000807787
	3051.64387	0.000584308		3052.79578	0.000888417
	3051.83585	0.00058311		3052.98776	0.000923441
	3052.02784	0.000569033		3053.17975	0.00096139
	3052.21982	0.000526221		3053.37173	0.000941726
	3052.41181	0.000510395		3053.56371	0.000898871
	3052.60379	0.000501294		3053.7557	0.000873936
	3052.79578	0.000475339		3053.94768	0.000822683
	3052.98776	0.000410126		3054.13967	0.000726872
	3053.17975	0.000335628		3054.33165	0.000631189
	3053.37173	0.000281694		3054.52364	0.00057685
	3053.56371	0.000220739		3055.29158	0.000467363
	3053.7557	0.000214202		3055.48356	0.000349272
	3053.94768	0.000238796		3055.67555	0.000273913
	3054.13967	0.000248025		3055.86753	0.000227198
	3054.33165	0.000262944		3056.05951	0.000205109
	3054.52364	0.000260748		3056.2515	0.000221832
	3054.71562	0.000270897		3056.44348	0.000303965
	3054.90761	0.00031264		3056.63547	0.000362011
	3055.09959	0.000349195		3056.82745	0.000398244
	3055.29158	0.000377043		3057.01944	0.000410562
	3055.48356	0.000391708		3057.21142	0.00040068
	3055.67555	0.000375116		3057.40341	0.000406252
	3055.86753	0.000360333		3057.59539	0.000416382
	3056.05951	0.000352491		3057.78738	0.000421786
	3056.2515	0.000366605		3057.97936	0.000388361
	3056.44348	0.000370192		3058.17135	0.00032434
	3056.63547	0.000331859		3058.36333	0.000295669
	3056.82745	0.000294331		3058.7473	0.000339553
	3057.01944	0.000284382		3058.93928	0.000415398
	3057.21142	0.000282372		3059.13127	0.000461498
	3057.40341	0.000309451		3059.32325	0.000416859
	3057.59539	0.000375589		3059.51524	0.000403243
	3057.78738	0.000432947		3059.70722	0.000437882
	3057.97936	0.000458173		3059.89921	0.000503435
	3058.17135	0.000449096		3060.09119	0.000608959
	3058.36333	0.000437424		3060.28318	0.000592065
	3058.55532	0.000453851		3060.47516	0.000579935
	3058.7473	0.000460156		3060.66715	0.00052075
	3058.93928	0.000436389		3060.85913	0.000503068
	3059.13127	0.000395608		3061.05112	0.000497593
	3059.32325	0.000341972		3061.2431	0.000505286
	3059.51524	0.000313465		3061.43509	0.000526198
	3059.70722	0.000308044		3061.62707	0.000493085
	3059.89921	0.000310701		3061.81905	0.000482865
	3060.09119	0.000304313		3062.20302	0.000493483
	3060.28318	0.000285108		3062.39501	0.000531476
	3060.47516	0.000247524		3062.58699	0.000604659
	3060.66715	0.000230696		3062.77898	0.000670947
	3060.85913	0.000230267		3062.97096	0.000710471
	3061.05112	0.000252436		3063.16295	0.000748232
	3061.2431	0.000275313		3063.35493	0.000790637
	3061.43509	0.000296343		3063.54692	0.000874183
	3061.62707	0.000307457		3063.7389	0.000991118
	3061.81905	0.0002848		3063.93089	0.000997282
	3062.01104	0.000272271		3064.12287	0.000931744
	3062.20302	0.000293633		3064.31486	0.000752019
	3062.39501	0.000313622		3064.50684	0.000679647
	3062.58699	0.000333906		3064.69882	0.000669059
	3062.77898	0.000333975		3064.89081	0.000662897
	3062.97096	0.000297873		3065.08279	0.00064029
	3063.16295	0.000285077		3065.27478	0.000636907
	3063.35493	0.000297178		3065.46676	0.000648645
	3063.54692	0.000317308		3065.85073	0.000653551
	3063.7389	0.000341332		3066.04272	0.00069471
	3063.93089	0.000346816		3066.2347	0.000791582
	3064.12287	0.000334392		3066.42669	0.000890782
	3064.31486	0.00030401		3066.61867	0.000950037
	3064.50684	0.000280571		3066.81066	0.001023329
	3064.69882	0.00028484		3067.00264	0.001106237
	3064.89081	0.000292821		3067.19462	0.001195764
	3065.08279	0.000293558		3067.38661	0.001330568
	3065.27478	0.00030185		3067.57859	0.001494708
	3065.46676	0.000307917		3067.77058	0.001556634
	3065.65875	0.000319304		3067.96256	0.001437784
	3065.85073	0.000362148		3068.15455	0.001286098
	3066.04272	0.000404091		3068.34653	0.00115687
	3066.2347	0.000437529		3068.53852	0.001085509
	3066.42669	0.000458018		3068.7305	0.001031202
	3066.61867	0.000450971		3068.92249	0.000975197
	3066.81066	0.000437838		3069.11447	0.000929436
	3067.00264	0.000455138		3069.30645	0.000864463
	3067.19462	0.000479998		3069.49844	0.000804332
	3067.38661	0.000509302		3069.69042	0.000834845
	3067.57859	0.000513898		3069.88241	0.00083516
	3067.77058	0.000489855		3070.07439	0.000822014
	3067.96256	0.000449941		3070.26638	0.00079484
	3068.15455	0.000406508		3070.45836	0.000727492
	3068.34653	0.0003973		3070.65035	0.000687933
	3068.53852	0.000413612		3070.84233	0.000686358
	3068.7305	0.000411863		3071.03432	0.00073569
	3068.92249	0.000407194		3071.2263	0.000768772
	3069.11447	0.000384805		3071.41829	0.00068287
	3069.30645	0.000386468		3071.61027	0.000516594
	3069.49844	0.000417839		3072.18622	0.000403889
	3069.69042	0.000449854		3072.37821	0.000353781
	3069.88241	0.000473373		3072.57019	0.000332367
	3070.07439	0.000491983		3072.76218	0.000330911
	3070.26638	0.000510015		3072.95416	0.000318161
	3070.45836	0.000525271		3073.14615	0.000315927
	3070.65035	0.000533807		3073.33813	0.000336938
	3070.84233	0.000554554		3073.53012	0.000412448
	3071.03432	0.000570825		3073.7221	0.000501336
	3071.2263	0.000569895		3073.91409	0.000552404
	3071.41829	0.000559402		3074.10607	0.000554491
	3071.61027	0.000543723		3074.29806	0.000605745
	3071.80226	0.000525833		3074.49004	0.000628066
	3071.99424	0.000513922		3074.68203	0.000597595
	3072.18622	0.000505244		3074.87401	0.000566483
	3072.37821	0.000476153		3075.06599	0.000544391
	3072.57019	0.00040954		3075.25798	0.000519102
	3072.76218	0.000338154		3075.44996	0.0004915
	3072.95416	0.000289089		3075.83393	0.000490965
	3073.14615	0.000294846		3076.02592	0.00053307
	3073.33813	0.000308297		3076.2179	0.000608253
	3073.53012	0.000307106		3076.40989	0.000621697
	3073.7221	0.000291833		3076.60187	0.000570724
	3073.91409	0.000278759		3076.79386	0.000596553
	3074.10607	0.000289918		3076.98584	0.00058132
	3074.29806	0.000314505		3077.17783	0.000511158
	3074.49004	0.000354643		3077.36981	0.000455538
	3074.68203	0.000405826		3077.5618	0.000439144
	3074.87401	0.000437998		3077.75378	0.00040702
	3075.06599	0.000477905		3077.94576	0.000402384
	3075.25798	0.000506858		3078.13775	0.000449259
	3075.44996	0.000512142		3078.32973	0.000459186
	3075.64195	0.000524424		3078.52172	0.00044506
	3075.83393	0.00052903		3078.7137	0.000447242
	3076.02592	0.000529662		3079.09767	0.00047705
	3076.2179	0.000501242		3079.28966	0.00058007
	3076.40989	0.000432087		3079.48164	0.000720329
	3076.60187	0.000390744		3079.67363	0.000846736
	3076.79386	0.000385221		3079.86561	0.000955725
	3076.98584	0.000386881		3080.0576	0.001021184
	3077.17783	0.000363944		3080.24958	0.001035333
	3077.36981	0.000321148		3080.44157	0.001020473
	3077.5618	0.000264634		3080.63355	0.001017213
	3077.75378	0.000226707		3080.82553	0.001055609
	3077.94576	0.000221073		3081.01752	0.000989187
	3078.13775	0.000231666		3081.2095	0.000891392
	3078.32973	0.000243454		3081.40149	0.000860836
	3078.52172	0.000239324		3081.59347	0.00088973
	3078.7137	0.000233396		3081.78546	0.000959104
	3078.90569	0.00024763		3081.97744	0.001049246
	3079.09767	0.000260066		3082.16943	0.001086381
	3079.28966	0.000292412		3082.36141	0.001080511
	3079.48164	0.00036022		3082.5534	0.00106595
	3079.67363	0.000423403		3082.74538	0.001024977
	3079.86561	0.000475173		3082.93737	0.001019987
	3080.0576	0.000504392		3083.12935	0.00106576
	3080.24958	0.000527262		3083.32133	0.001038838
	3080.44157	0.000583373		3083.51332	0.000943535
	3080.63355	0.000639925		3083.7053	0.000853028
	3080.82553	0.000674142		3083.89729	0.000750769
	3081.01752	0.000672313		3084.08927	0.000631183
	3081.2095	0.000635407		3084.28126	0.000559357
	3081.40149	0.000599362		3084.47324	0.000549937
	3081.59347	0.000593635		3084.66523	0.000544053
	3081.78546	0.000595943		3084.85721	0.000512997
	3081.97744	0.000585764		3085.0492	0.000512477
	3082.16943	0.000561244		3085.24118	0.000558321
	3082.36141	0.000528571		3085.43316	0.000656893
	3082.5534	0.000489225		3085.62515	0.000813382
	3082.74538	0.000450489		3085.81713	0.000948309
	3082.93737	0.000429371		3086.00912	0.001017332
	3083.12935	0.000412993		3086.2011	0.001088935
	3083.32133	0.000390259		3086.39309	0.001156759
	3083.51332	0.000361484		3086.58507	0.00125593
	3083.7053	0.000312324		3086.77706	0.001386289
	3083.89729	0.000265248		3086.96904	0.001422025
	3084.08927	0.000245297		3087.16103	0.00138178
	3084.28126	0.000240481		3087.35301	0.001287889
	3084.47324	0.000227859		3087.545	0.001186453
	3084.66523	0.000210027		3087.73698	0.001131397
	3084.85721	0.000182981		3087.92897	0.00108445
	3085.0492	0.000168125		3088.12095	0.001000014
	3085.24118	0.000189446		3088.31293	0.000884391
	3085.43316	0.000242445		3088.50492	0.000747209
	3085.62515	0.000293134		3088.6969	0.000650529
	3085.81713	0.000328058		3088.88889	0.000577733
	3086.00912	0.000334821		3089.08087	0.000533559
	3086.2011	0.000322078		3089.27286	0.000558569
	3086.39309	0.000299224		3089.46484	0.000607194
	3086.58507	0.000295775		3089.65683	0.000537171
	3086.77706	0.000300509		3089.84881	0.000479412
	3086.96904	0.000280875		3090.0408	0.000451239
	3087.16103	0.000243599		3090.23278	0.000450672
	3087.35301	0.000195017		3090.42477	0.00050246
	3087.545	0.00014596		3090.61675	0.000490736
	3087.73698	0.000125654		3090.80874	0.000439346
	3087.92897	0.00013149		3091.00072	0.000392352
	3088.12095	0.000148996		3091.1927	0.000351314
	3088.31293	0.000172797		3091.38469	0.000381477
	3088.50492	0.000183692		3091.57667	0.000421247
	3088.6969	0.00019524		3091.76866	0.000426894
	3088.88889	0.000226267		3091.96064	0.000429628
	3089.08087	0.000283199		3092.15263	0.000358069
	3089.27286	0.000329232		3092.34461	0.00031218
	3089.46484	0.000342145		3092.5366	0.000304806
	3089.65683	0.000336974		3092.72858	0.000328842
	3089.84881	0.000314006		3092.92057	0.000410721
	3090.0408	0.00029428		3093.11255	0.000458715
	3090.23278	0.000284664		3093.30454	0.000388077
	3090.42477	0.000278938		3093.49652	0.00024152
	3090.61675	0.000261086		3093.68851	0.0002366
	3090.80874	0.000242688		3094.07247	0.000268352
	3091.00072	0.000220072		3094.26446	0.000295363
	3091.1927	0.000207224		3094.45644	0.000336648
	3091.38469	0.000219705		3094.64843	0.000325894
	3091.57667	0.000245606		3094.84041	0.000349354
	3091.76866	0.000281163		3095.0324	0.000376285
	3091.96064	0.000327684		3095.41637	0.000434133
	3092.15263	0.000359101		3095.60835	0.00052249
	3092.34461	0.000380071		3095.80034	0.000564795
	3092.5366	0.000406403		3095.99232	0.000606074
	3092.72858	0.000429971		3096.18431	0.000657981
	3092.92057	0.000451132		3096.37629	0.000648271
	3093.11255	0.000439396		3096.56828	0.000716031
	3093.30454	0.000422444		3096.76026	0.000842817
	3093.49652	0.000412247		3096.95224	0.000943856
	3093.68851	0.000381454		3097.14423	0.000969777
	3093.88049	0.000350221		3097.33621	0.000904736
	3094.07247	0.000326808		3097.5282	0.0007872
	3094.26446	0.000310478		3097.72018	0.000720343
	3094.45644	0.000316033		3097.91217	0.000692802
	3094.64843	0.000336758		3098.10415	0.000639862
	3094.84041	0.000366268		3098.29614	0.000562432
	3095.0324	0.000418784		3098.48812	0.000478544
	3095.22438	0.000474491		3098.68011	0.00039309
	3095.41637	0.000528994		3098.87209	0.000335624
	3095.60835	0.000578239		3099.06407	0.000299081
	3095.80034	0.000619287		3099.25606	0.000257258
	3095.99232	0.000647755		3099.44804	0.000228603
	3096.18431	0.000682133		3099.64003	0.000237284
	3096.37629	0.000711584		3099.83201	0.000315777
	3096.56828	0.00075033		3100.024	0.000393531
	3096.76026	0.000790135		3100.21598	0.000456851
	3096.95224	0.000812118		3100.40797	0.000496177
	3097.14423	0.000822275		3100.59995	0.000523732
	3097.33621	0.000822064		3100.79194	0.000536634
	3097.5282	0.000833076		3100.98392	0.000510072
	3097.72018	0.000855294		3101.17591	0.000475354
	3097.91217	0.00086599		3101.36789	0.000455542
	3098.10415	0.000881318		3101.55987	0.000503412
	3098.29614	0.000886386		3101.75186	0.000558288
	3098.48812	0.000870123		3101.94384	0.000621424
	3098.68011	0.000846217		3102.71178	0.000666079
	3098.87209	0.000828294		3102.90377	0.000712678
	3099.06407	0.000808717		3103.09575	0.000802569
	3099.25606	0.000778195		3103.28774	0.000873367
	3099.44804	0.000725504		3103.47972	0.00095223
	3099.64003	0.000671349		3103.67171	0.001016192
	3099.83201	0.000619997		3103.86369	0.00110545
	3100.024	0.000585173		3104.05568	0.001260659
	3100.21598	0.000576392		3104.24766	0.001397773
	3100.40797	0.000570003		3104.43964	0.001419106
	3100.59995	0.000535231		3104.63163	0.0013559
	3100.79194	0.000476339		3104.82361	0.001261042
	3100.98392	0.000409622		3105.0156	0.00122108
	3101.17591	0.000372715		3105.20758	0.001213067
	3101.36789	0.000372325		3105.39957	0.001172989
	3101.55987	0.000360656		3105.59155	0.001171606
	3101.75186	0.000335469		3105.78354	0.001121939
	3101.94384	0.000304429		3105.97552	0.001042049
	3102.13583	0.000266781		3106.16751	0.000972902
	3102.32781	0.000260398		3106.35949	0.000950325
	3102.5198	0.000286145		3106.55148	0.000934235
	3102.71178	0.000325843		3106.74346	0.000874556
	3102.90377	0.000346222		3106.93545	0.000807542
	3103.09575	0.000339123		3107.12743	0.000782874
	3103.28774	0.000323954		3107.31941	0.00080744
	3103.47972	0.000319577		3107.5114	0.000755262
	3103.67171	0.000314292		3107.70338	0.000684385
	3103.86369	0.000321889		3107.89537	0.000629313
	3104.05568	0.00034171		3108.08735	0.00058621
	3104.24766	0.000320526		3108.27934	0.000492388
	3104.43964	0.00025804		3109.04728	0.000398545
	3104.63163	0.000196747		3109.23926	0.000365284
	3104.82361	0.000166507		3109.43125	0.00035206
	3105.0156	0.000166354		3109.62323	0.000330596
	3105.20758	0.000165179		3109.81522	0.00035013
	3105.39957	0.000158174		3110.0072	0.000384542
	3105.59155	0.000159192		3110.19918	0.00038037
	3105.78354	0.000165788		3110.39117	0.000367041
	3105.97552	0.000199925		3110.58315	0.000428265
	3106.16751	0.000256679		3110.77514	0.000531888
	3106.35949	0.000298465		3110.96712	0.000541361
	3106.55148	0.000316782		3111.15911	0.000462416
	3106.74346	0.000321968		3111.35109	0.0004602
	3106.93545	0.000329567		3111.54308	0.000515792
	3107.12743	0.00034544		3111.73506	0.000527995
	3107.31941	0.000379286		3111.92705	0.000469882
	3107.5114	0.000434048		3112.503	0.000524941
	3107.70338	0.000497332		3112.69498	0.000539972
	3107.89537	0.000539327		3112.88697	0.000539933
	3108.08735	0.000545522		3113.07895	0.000471444
	3108.27934	0.000543047		3113.27094	0.000424418
	3108.47132	0.00056042		3113.46292	0.000434705
	3108.66331	0.000588864		3113.65491	0.00043997
	3108.85529	0.000603127		3113.84689	0.000486455
	3109.04728	0.000604039		3114.03888	0.000576499
	3109.23926	0.000600417		3114.23086	0.000620564
	3109.43125	0.00058894		3114.42285	0.000601441
	3109.62323	0.000578745		3114.61483	0.000536544
	3109.81522	0.000574109		3114.80681	0.000546016
	3110.0072	0.000561924		3114.9988	0.000602151
	3110.19918	0.000540897		3115.19078	0.000614632
	3110.39117	0.000517708		3115.38277	0.000549006
	3110.58315	0.000509685		3115.57475	0.000524992
	3110.77514	0.000527401		3115.76674	0.000567917
	3110.96712	0.000568019		3115.95872	0.000583872
	3111.15911	0.000615684		3116.15071	0.000585054
	3111.35109	0.000637384		3116.34269	0.000595115
	3111.54308	0.00062788		3116.53468	0.000504451
	3111.73506	0.000604301		3116.72666	0.000465953
	3111.92705	0.000582317		3116.91865	0.000426805
	3112.11903	0.000564918		3117.30262	0.00043095
	3112.31102	0.000552602		3117.4946	0.000454674
	3112.503	0.000537865		3117.68658	0.000428932
	3112.69498	0.000510166		3117.87857	0.000406813
	3112.88697	0.000471968		3118.26254	0.000406023
	3113.07895	0.000425828		3118.45452	0.000398918
	3113.27094	0.000379117		3118.64651	0.000424316
	3113.46292	0.000346157		3118.83849	0.000427252
	3113.65491	0.000317799		3119.03048	0.000458127
	3113.84689	0.000294974		3119.22246	0.000497268
	3114.03888	0.000273821		3119.41445	0.000484303
	3114.23086	0.000251862		3119.60643	0.00043789
	3114.42285	0.000257213		3119.79842	0.00051935
	3114.61483	0.000293477		3119.9904	0.000609963
	3114.80681	0.000339143		3120.18239	0.000644611
	3114.9988	0.0003596		3120.37437	0.000690018
	3115.19078	0.000347822		3120.56635	0.000739733
	3115.38277	0.000333636		3120.75834	0.000780712
	3115.57475	0.000328356		3120.95032	0.000827892
	3115.76674	0.000332465		3121.14231	0.000891694
	3115.95872	0.000344288		3121.33429	0.00100721
	3116.15071	0.000352625		3121.52628	0.001066506
	3116.34269	0.000358342		3121.71826	0.001074867
	3116.53468	0.00035745		3121.91025	0.001107298
	3116.72666	0.000346431		3122.10223	0.001076724
	3116.91865	0.000328355		3122.29422	0.001045581
	3117.11063	0.000308673		3122.4862	0.000949673
	3117.30262	0.000302381		3122.67819	0.000748273
	3117.4946	0.000313542		3122.87017	0.000544964
	3117.68658	0.000329139		3123.06216	0.000371071
	3117.87857	0.000338381		3123.25414	0.000247742
	3118.07055	0.000353409		3123.44612	0.000156951
	3118.26254	0.00039138		3123.63811	0.000134379
	3118.45452	0.000450636		3123.83009	0.000083861
	3118.64651	0.000498024		3124.02208	0.0000724378
	3118.83849	0.000504305		3124.21406	0.0000870687
	3119.03048	0.000479773		3124.59803	0.000208737
	3119.22246	0.000439619		3124.79002	0.000323527
	3119.41445	0.000407625		3124.982	0.000416463
	3119.60643	0.000384389		3125.17399	0.000528643
	3119.79842	0.000345885		3125.36597	0.00060394
	3119.9904	0.000299848		3125.55796	0.000603777
	3120.18239	0.000263431		3125.74994	0.000613839
	3120.37437	0.000229971		3125.94193	0.000692861
	3120.56635	0.000195823		3126.13391	0.000733677
	3120.75834	0.000166626		3126.32589	0.000746786
	3120.95032	0.000152612		3126.51788	0.000685947
	3121.14231	0.000169363		3127.09383	0.000646983
	3121.33429	0.000207703		3127.28582	0.000592015
	3121.52628	0.000227983		3127.4778	0.00049254
	3121.71826	0.000232724		3127.66979	0.000425321
	3121.91025	0.00024998		3127.86177	0.000330273
	3122.10223	0.000279344		3128.05376	0.000349808
	3122.29422	0.000299762		3128.24574	0.000373121
	3122.4862	0.000296288		3128.43772	0.000384339
	3122.67819	0.000278051		3128.62971	0.000370826
	3122.87017	0.000257075		3128.82169	0.000365101
	3123.06216	0.000245308		3129.01368	0.000257281
	3123.25414	0.000256112		3129.20566	0.00016043
	3123.44612	0.00025468		3129.39765	0.00013075
	3123.63811	0.000241674		3129.58963	0.000149422
	3123.83009	0.000251684		3129.78162	0.00022126
	3124.02208	0.000265081		3129.9736	0.000297416
	3124.21406	0.000273149		3130.35757	0.000373317
	3124.40605	0.000293304		3130.54956	0.000452572
	3124.59803	0.00032411		3130.74154	0.000396862
	3124.79002	0.000362704		3130.93352	0.000396209
	3124.982	0.000397854		3131.12551	0.000433165
	3125.17399	0.000409507		3131.31749	0.000362456
	3125.36597	0.000388644		3131.50948	0.000295226
	3125.55796	0.000372318		3131.70146	0.00030873
	3125.74994	0.000389508		3132.27742	0.000263333
	3125.94193	0.000415097		3132.4694	0.000284432
	3126.13391	0.000418175		3132.66139	0.000291284
	3126.32589	0.000412917		3132.85337	0.000300577
	3126.51788	0.000407111		3133.42933	0.000335785
	3126.70986	0.000394411		3133.62131	0.000318794
	3126.90185	0.00038562		3133.81329	0.000324135
	3127.09383	0.000375666		3134.00528	0.00037756
	3127.28582	0.000351457		3134.19726	0.000447287
	3127.4778	0.000331738		3134.38925	0.000583993
	3127.66979	0.000306785		3134.58123	0.000722272
	3127.86177	0.000274792		3134.77322	0.000749769
	3128.05376	0.000273792		3134.9652	0.000795217
	3128.24574	0.000297984		3135.15719	0.000857537
	3128.43772	0.000315723		3135.34917	0.000858712
	3128.62971	0.000314038		3135.54116	0.000947507
	3128.82169	0.000290847		3135.73314	0.001045326
	3129.01368	0.000261559		3135.92513	0.001094778
	3129.20566	0.000243562		3136.11711	0.001180079
	3129.39765	0.000250394		3136.3091	0.001175034
	3129.58963	0.00027077		3136.50108	0.001142987
	3129.78162	0.000276513		3136.69306	0.001186998
	3129.9736	0.00024976		3136.88505	0.001171633
	3130.16559	0.000209205		3137.07703	0.001162598
	3130.35757	0.000166167		3137.26902	0.001137621
	3130.54956	0.000130816		3137.461	0.001046179
	3130.74154	0.000117028		3137.65299	0.000954016
	3130.93352	0.000117101		3137.84497	0.000855824
	3131.12551	0.000127342		3138.03696	0.000789764
	3131.31749	0.000125729		3138.22894	0.000726831
	3131.50948	0.00011798		3138.42093	0.000636272
	3131.70146	0.000137926		3138.61291	0.000468748
	3131.89345	0.000176011		3138.8049	0.000367684
	3132.08543	0.00021117		3138.99688	0.000327041
	3132.27742	0.000247103		3139.18887	0.00036688
	3132.4694	0.000264247		3139.38085	0.000487393
	3132.66139	0.000260994		3139.76482	0.000697054
	3132.85337	0.00025673		3139.9568	0.000773761
	3133.04536	0.000256509		3140.14879	0.00081822
	3133.23734	0.000260627		3140.34077	0.00082813
	3133.42933	0.000251416		3140.53276	0.000918557
	3133.62131	0.000233178		3140.72474	0.000937648
	3133.81329	0.000215252		3140.91673	0.000904216
	3134.00528	0.000209122		3141.10871	0.000943524
	3134.19726	0.000217664		3141.3007	0.000895655
	3134.38925	0.000251047		3141.49268	0.000869514
	3134.58123	0.000294185		3141.68467	0.000772803
	3134.77322	0.000340383		3141.87665	0.000603437
	3134.9652	0.000375846		3142.06864	0.000477752
	3135.15719	0.00037942		3142.26062	0.000314569
	3135.34917	0.000392135		3142.4526	0.000177454
	3135.54116	0.000421914		3143.02856	0.0000402217
	3135.73314	0.000461732		3143.22054	0.0000120313
	3135.92513	0.000513053		3143.41253	0
	3136.11711	0.000538294		3143.60451	0.0000241699
	3136.3091	0.000527506		3143.7965	0.0000926984
	3136.50108	0.000503944		3143.98848	0.000117123
	3136.69306	0.000490285		3144.18047	0.0000356682
	3136.88505	0.000492101		3144.37245	0.0000734728
	3137.07703	0.000489132		3144.75642	0.000135767
	3137.26902	0.000477705		3144.9484	0.000153543
	3137.461	0.00047145		3145.14039	0.000113316
	3137.65299	0.000472557		3145.33237	0.000139082
	3137.84497	0.00048265		3145.52436	0.000214186
	3138.03696	0.000509458		3145.71634	0.000294366
	3138.22894	0.000551732		3145.90833	0.000435071
	3138.42093	0.000582241		3146.10031	0.000522272
	3138.61291	0.000603204		3146.2923	0.000540623
	3138.8049	0.00060696		3146.48428	0.000591909
	3138.99688	0.000604161		3146.67627	0.000603968
	3139.18887	0.000623024		3146.86825	0.000644609
	3139.38085	0.000640635		3147.06023	0.00072123
	3139.57283	0.000652227		3147.25222	0.000782569
	3139.76482	0.000642994		3147.4442	0.000737512
	3139.9568	0.000595213		3147.63619	0.000716375
	3140.14879	0.000550941		3147.82817	0.000728264
	3140.34077	0.000504537		3148.02016	0.000788158
	3140.53276	0.000464995		3148.21214	0.000867888
	3140.72474	0.000448826		3148.40413	0.000884892
	3140.91673	0.000426763		3148.59611	0.000856421
	3141.10871	0.000377904		3148.7881	0.000869837
	3141.3007	0.000310757		3148.98008	0.000882649
	3141.49268	0.000255496		3149.17207	0.000935144
	3141.68467	0.000231018		3149.36405	0.000893718
	3141.87665	0.000228855		3149.55604	0.000840728
	3142.06864	0.000225491		3149.74802	0.000768633
	3142.26062	0.000210289		3149.94	0.000710386
	3142.4526	0.000191905		3150.51596	0.000574111
	3142.64459	0.000176872		3150.70794	0.000437326
	3142.83657	0.000180366		3150.89993	0.000337444
	3143.02856	0.000201261		3151.09191	0.000290166
	3143.22054	0.000209409		3151.47588	0.000247322
	3143.41253	0.000208723		3151.85985	0.000210401
	3143.60451	0.000201625		3152.05184	0.000183834
	3143.7965	0.000191708		3152.24382	0.00013398
	3143.98848	0.00019143		3152.43581	0.000115638
	3144.18047	0.000192471		3152.62779	0.000154605
	3144.37245	0.000208805		3152.81977	0.000196143
	3144.56443	0.000225256		3153.01176	0.000225522
	3144.75642	0.000218719		3153.20374	0.000334724
	3144.9484	0.000182392		3153.39573	0.000456175
	3145.14039	0.000150607		3153.58771	0.000440954
	3145.33237	0.000148409		3153.7797	0.000418752
	3145.52436	0.000165404		3154.16367	0.000365695
	3145.71634	0.00018081		3154.35565	0.000355688
	3145.90833	0.000196716		3154.54764	0.000360597
	3146.10031	0.000202541		3154.73962	0.000341385
	3146.2923	0.000208939		3154.93161	0.000310193
	3146.48428	0.00022989		3155.12359	0.000371988
	3146.67627	0.000255066		3155.31558	0.000396513
	3146.86825	0.000276703		3155.50756	0.000392185
	3147.06023	0.000264803		3155.69954	0.00036984
	3147.25222	0.000226866		3155.89153	0.000377552
	3147.4442	0.000196915		3156.65947	0.000287864
	3147.63619	0.000188646		3156.85145	0.000143237
	3147.82817	0.000200239		3157.04344	0.0000497285
	3148.02016	0.000223506		3157.23542	0.0000532199
	3148.21214	0.000250671		3157.42741	0.0000857979
	3148.40413	0.000272599		3157.61939	0.000100562
	3148.59611	0.000295146		3158.00336	0.000169375
	3148.7881	0.000310173		3158.19534	0.000227884
	3148.98008	0.000334725		3158.38733	0.000215708
	3149.17207	0.0003859		3158.7713	0.000226968
	3149.36405	0.00043934		3158.96328	0.000260446
	3149.55604	0.000487415		3159.15527	0.00030521
	3149.74802	0.000515856		3159.34725	0.000412149
	3149.94	0.000521108		3159.53924	0.000504835
	3150.13199	0.00052816		3159.73122	0.000591517
	3150.32397	0.000544663		3159.92321	0.000597714
	3150.51596	0.000549337		3160.11519	0.000528592
	3150.70794	0.000535637		3160.30717	0.000503507
	3150.89993	0.000490364		3160.49916	0.000442248
	3151.09191	0.000429384		3160.69114	0.000405062
	3151.2839	0.000394037		3160.88313	0.000307983
	3151.47588	0.000391711		3161.07511	0.000222472
	3151.66787	0.000416365		3161.2671	0.000190989
	3151.85985	0.000430518		3161.45908	0.000200662
	3152.05184	0.000421386		3161.84305	0.000161728
	3152.24382	0.000407374		3162.03504	0.000171473
	3152.43581	0.000396072		3162.22702	0.000221269
	3152.62779	0.000394859		3162.41901	0.000281869
	3152.81977	0.000423071		3162.61099	0.000304119
	3153.01176	0.00046365		3162.80298	0.000334524
	3153.20374	0.00050057		3162.99496	0.00039881
	3153.39573	0.000527188		3163.18694	0.000490521
	3153.58771	0.000536029		3163.37893	0.000562229
	3153.7797	0.000555771		3164.14687	0.0005891
	3153.97168	0.000588098		3164.33885	0.000567021
	3154.16367	0.000611555		3164.53084	0.000532157
	3154.35565	0.000621397		3164.72282	0.00054263
	3154.54764	0.000612982		3164.91481	0.000520248
	3154.73962	0.000581638		3165.10679	0.00046668
	3154.93161	0.000553128		3165.29878	0.00049251
	3155.12359	0.000528977		3165.49076	0.000531762
	3155.31558	0.000509519		3165.68275	0.000617885
	3155.50756	0.000493413		3165.87473	0.000667709
	3155.69954	0.000443327		3166.06671	0.000644649
	3155.89153	0.000373258		3166.2587	0.000652956
	3156.08351	0.000317328		3166.45068	0.000696203
	3156.2755	0.000268563		3166.64267	0.00072739
	3156.46748	0.000246153		3166.83465	0.000752808
	3156.65947	0.000233248		3167.02664	0.000730691
	3156.85145	0.000213852		3167.21862	0.000694288
	3157.04344	0.000183955		3167.41061	0.000672431
	3157.23542	0.000133725		3167.60259	0.000670606
	3157.42741	0.0000815539		3167.79458	0.000706635
	3157.61939	0.0000509794		3167.98656	0.000752158
	3157.81138	0.0000260557		3168.17855	0.000768214
	3158.00336	0.00000377912		3168.37053	0.000788623
	3158.19534	0		3168.56252	0.000781664
	3158.38733	0		3168.7545	0.000783177
	3158.57931	0.00000203582		3168.94648	0.000860347
	3158.7713	0.0000126209		3169.13847	0.000986516
	3158.96328	0.0000264432		3169.33045	0.001118057
	3159.15527	0.0000607616		3169.52244	0.00119274
	3159.34725	0.000109269		3169.71442	0.001165126
	3159.53924	0.000153588		3169.90641	0.001152609
	3159.73122	0.000191118		3170.09839	0.001138422
	3159.92321	0.000228689		3170.29038	0.001060804
	3160.11519	0.00027442		3170.48236	0.00099927
	3160.30717	0.00032771		3170.67435	0.000960586
	3160.49916	0.000350383		3170.86633	0.000925547
	3160.69114	0.000352986		3171.05832	0.000877566
	3160.88313	0.000331008		3171.2503	0.000794776
	3161.07511	0.000307037		3171.44229	0.000751008
	3161.2671	0.000294165		3171.63427	0.000750922
	3161.45908	0.000288125		3171.82625	0.000720375
	3161.65107	0.000285603		3172.01824	0.000686953
	3161.84305	0.000289999		3172.21022	0.000622903
	3162.03504	0.000287064		3172.40221	0.000552382
	3162.22702	0.000280203		3172.59419	0.000546475
	3162.41901	0.000269084		3172.78618	0.000619635
	3162.61099	0.000256984		3172.97816	0.00072513
	3162.80298	0.000276065		3173.17015	0.000785788
	3162.99496	0.000300551		3173.36213	0.000735069
	3163.18694	0.000305992		3173.55412	0.000685566
	3163.37893	0.000297399		3173.7461	0.000674193
	3163.57091	0.000276693		3173.93808	0.000636711
	3163.7629	0.00026219		3174.13007	0.00063757
	3163.95488	0.000278121		3174.32205	0.000674908
	3164.14687	0.000278053		3174.51404	0.000672419
	3164.33885	0.000264488		3174.70602	0.000623567
	3164.53084	0.000260517		3174.89801	0.000547283
	3164.72282	0.000253874		3175.08999	0.000507959
	3164.91481	0.00026651		3175.28198	0.000562976
	3165.10679	0.000292925		3175.47396	0.000619888
	3165.29878	0.000325589		3175.66595	0.00063833
	3165.49076	0.000352595		3175.85793	0.000659856
	3165.68275	0.000356949		3176.04992	0.000615382
	3165.87473	0.000341794		3176.2419	0.000583546
	3166.06671	0.000331284		3176.43388	0.000625896
	3166.2587	0.000340355		3176.62587	0.000692962
	3166.45068	0.00037176		3176.81785	0.000681307
	3166.64267	0.000427289		3177.00984	0.000626053
	3166.83465	0.000461219		3177.20182	0.000574731
	3167.02664	0.000468881		3177.39381	0.000569621
	3167.21862	0.000468113		3177.58579	0.000540541
	3167.41061	0.000465814		3177.77778	0.000471824
	3167.60259	0.000492813		3177.96976	0.000407458
	3167.79458	0.000526461		3178.16175	0.000322633
	3167.98656	0.000525926		3178.35373	0.000244132
	3168.17855	0.000519675		3179.12167	0.000219304
	3168.37053	0.000509713		3179.31365	0.000243051
	3168.56252	0.000495891		3179.50564	0.000318839
	3168.7545	0.000510131		3179.69762	0.000375409
	3168.94648	0.00052237		3179.88961	0.000405044
	3169.13847	0.000519047		3180.08159	0.000440674
	3169.33045	0.000485964		3180.27358	0.000451133
	3169.52244	0.000438053		3180.46556	0.000368302
	3169.71442	0.000418021		3180.65755	0.000296681
	3169.90641	0.000422636		3180.84953	0.000283332
	3170.09839	0.000466148		3181.04152	0.000300373
	3170.29038	0.000515756		3181.2335	0.000283656
	3170.48236	0.000544577		3181.42549	0.000293853
	3170.67435	0.000562618		3181.61747	0.00029873
	3170.86633	0.000576215		3181.80946	0.000241497
	3171.05832	0.000571095		3182.00144	0.00016058
	3171.2503	0.000584624		3182.57739	0.000113904
	3171.44229	0.000633988		3182.76938	0.0000728113
	3171.63427	0.000657647		3182.96136	0.0000215291
	3171.82625	0.000652235		3183.15335	0
	3172.01824	0.00061511		3183.34533	0.0000105132
	3172.21022	0.00057714		3183.53732	0.0000608466
	3172.40221	0.00056319		3183.7293	0.000152078
	3172.59419	0.000568147		3183.92129	0.000150686
	3172.78618	0.000544475		3184.11327	0.000188076
	3172.97816	0.000516612		3184.30526	0.000226319
	3173.17015	0.000473525		3184.88121	0.000252745
	3173.36213	0.00045056		3185.07319	0.000300249
	3173.55412	0.000443327		3185.26518	0.000324396
	3173.7461	0.000443753		3185.45716	0.000332503
	3173.93808	0.000466841		3185.64915	0.000339566
	3174.13007	0.000468299		3185.84113	0.000315907
	3174.32205	0.000439092		3186.2251	0.000319399
	3174.51404	0.000421106		3186.41709	0.000342909
	3174.70602	0.000386174		3186.60907	0.000336651
	3174.89801	0.000347553		3186.80106	0.000354118
	3175.08999	0.000353951		3186.99304	0.000378009
	3175.28198	0.000358137		3187.18503	0.000362771
	3175.47396	0.000333686		3187.37701	0.00037141
	3175.66595	0.000302572		3187.56899	0.000437542
	3175.85793	0.000279724		3187.76098	0.000577054
	3176.04992	0.00027831		3187.95296	0.000723769
	3176.2419	0.000283448		3188.14495	0.000787989
	3176.43388	0.000279397		3188.33693	0.000762852
	3176.62587	0.000259072		3188.52892	0.000813122
	3176.81785	0.000244647		3188.7209	0.000883291
	3177.00984	0.000226638		3188.91289	0.000978943
	3177.20182	0.000226843		3189.10487	0.00105293
	3177.39381	0.00021939		3189.29686	0.000982992
	3177.58579	0.000230631		3189.48884	0.000894339
	3177.77778	0.0002554		3189.68083	0.000833972
	3177.96976	0.000243397		3189.87281	0.000817165
	3178.16175	0.000212727		3190.06479	0.000832817
	3178.35373	0.000167433		3190.25678	0.000810707
	3178.54572	0.000127728		3190.44876	0.00076963
	3178.7377	0.00013029		3190.64075	0.000749693
	3178.92969	0.000158066		3190.83273	0.000716609
	3179.12167	0.000144145		3191.02472	0.000693869
	3179.31365	0.000135737		3191.2167	0.0007422
	3179.50564	0.000138959		3191.40869	0.000841203
	3179.69762	0.000149983		3191.60067	0.000931843
	3179.88961	0.000160376		3191.79266	0.000900377
	3180.08159	0.000168222		3191.98464	0.000794618
	3180.27358	0.000186502		3192.17663	0.000733975
	3180.46556	0.000196552		3192.36861	0.000714665
	3180.65755	0.000191466		3192.56059	0.000728223
	3180.84953	0.000199863		3192.75258	0.000767408
	3181.04152	0.000222077		3192.94456	0.000778806
	3181.2335	0.000266833		3193.13655	0.000743782
	3181.42549	0.000317126		3193.32853	0.000721687
	3181.61747	0.000356871		3193.52052	0.000745484
	3181.80946	0.000362871		3193.7125	0.000807664
	3182.00144	0.000355062		3193.90449	0.00086179
	3182.19342	0.000344816		3194.09647	0.000874278
	3182.38541	0.000379835		3194.28846	0.000912236
	3182.57739	0.000424516		3194.48044	0.000947139
	3182.76938	0.000427675		3194.67243	0.000952061
	3182.96136	0.000402862		3194.86441	0.000998139
	3183.15335	0.000378418		3195.0564	0.001059649
	3183.34533	0.000351872		3195.24838	0.001100078
	3183.53732	0.000339245		3195.44036	0.001056822
	3183.7293	0.000343865		3195.63235	0.000917189
	3183.92129	0.000357126		3195.82433	0.000818082
	3184.11327	0.00038381		3196.01632	0.000740177
	3184.30526	0.000394653		3196.2083	0.000676109
	3184.49724	0.000394618		3196.40029	0.000622405
	3184.68923	0.000404472		3196.59227	0.000522487
	3184.88121	0.000417202		3196.78426	0.000443111
	3185.07319	0.000453731		3196.97624	0.00043515
	3185.26518	0.00045661		3197.16823	0.000460702
	3185.45716	0.000429494		3197.36021	0.000513087
	3185.64915	0.000397606		3197.5522	0.000535258
	3185.84113	0.000354301		3197.74418	0.000497202
	3186.03312	0.000342714		3197.93617	0.000467701
	3186.2251	0.000359304		3198.12815	0.000505292
	3186.41709	0.000367674		3198.89609	0.000571658
	3186.60907	0.000350932		3199.08807	0.000627179
	3186.80106	0.000342344		3199.28006	0.000673554
	3186.99304	0.000316567		3199.47204	0.000701973
	3187.18503	0.000319311		3199.66403	0.000744727
	3187.37701	0.000362416		3199.85601	0.000772966
	3187.56899	0.000414079		3200.048	0.000788407
	3187.76098	0.000461337		3200.23998	0.000811776
	3187.95296	0.000477021		3200.43197	0.000765617
	3188.14495	0.000470259		3200.62395	0.000691049
	3188.33693	0.000465572		3200.81594	0.00061389
	3188.52892	0.000470425		3201.00792	0.000568182
	3188.7209	0.000484893		3201.1999	0.000637009
	3188.91289	0.000521675		3201.39189	0.000733249
	3189.10487	0.000514413		3201.58387	0.000800281
	3189.29686	0.00049179		3201.77586	0.000772086
	3189.48884	0.000474361		3201.96784	0.000644992
	3189.68083	0.000439077		3202.15983	0.000524405
	3189.87281	0.000431611		3202.35181	0.000500639
	3190.06479	0.000443935		3202.5438	0.000571002
	3190.25678	0.000444745		3202.73578	0.000582942
	3190.44876	0.000426718		3202.92777	0.0005416
	3190.64075	0.000405537		3203.11975	0.000509619
	3190.83273	0.000380027		3203.31174	0.000487915
	3191.02472	0.000379985		3203.50372	0.000429376
	3191.2167	0.000395996		3203.88769	0.00033848
	3191.40869	0.000404039		3204.07967	0.000274296
	3191.60067	0.000404234		3204.27166	0.000280039
	3191.79266	0.000374393		3204.46364	0.000245228
	3191.98464	0.00036414		3204.65563	0.000186728
	3192.17663	0.000367638		3205.23158	0.00016634
	3192.36861	0.000380162		3205.42357	0.000200836
	3192.56059	0.000403655		3205.61555	0.000291811
	3192.75258	0.000425985		3206.1915	0.000427297
	3192.94456	0.000426361		3206.38349	0.000552672
	3193.13655	0.000426022		3206.57547	0.000568488
	3193.32853	0.000410442		3206.76746	0.000545294
	3193.52052	0.000388874		3206.95944	0.000578501
	3193.7125	0.000389944		3207.15143	0.000654757
	3193.90449	0.000398386		3207.34341	0.000739795
	3194.09647	0.000399709		3207.5354	0.000765319
	3194.28846	0.000400471		3207.72738	0.000814879
	3194.48044	0.000391188		3207.91937	0.000856151
	3194.67243	0.000386267		3208.11135	0.00081652
	3194.86441	0.000403487		3208.30334	0.000738698
	3195.0564	0.000433389		3208.49532	0.000714956
	3195.24838	0.00045899		3208.6873	0.00078916
	3195.44036	0.000438738		3208.87929	0.000898968
	3195.63235	0.000382278		3209.07127	0.000930001
	3195.82433	0.000338442		3209.26326	0.000910261
	3196.01632	0.000298423		3209.45524	0.000890409
	3196.2083	0.000283935		3209.64723	0.000901441
	3196.40029	0.000295397		3209.83921	0.000972465
	3196.59227	0.000300892		3210.0312	0.00107833
	3196.78426	0.000309421		3210.22318	0.001118554
	3196.97624	0.000302305		3210.41517	0.001033017
	3197.16823	0.000284013		3210.60715	0.00093866
	3197.36021	0.000290837		3210.79914	0.000883445
	3197.5522	0.000316959		3210.99112	0.000871702
	3197.74418	0.000339311		3211.18311	0.000871936
	3197.93617	0.000360974		3211.37509	0.000822561
	3198.12815	0.000363057		3211.56707	0.00073943
	3198.32013	0.00036297		3211.75906	0.000652649
	3198.51212	0.000377574		3211.95104	0.000577859
	3198.7041	0.000387382		3212.33501	0.000554654
	3198.89609	0.000389633		3212.527	0.000614256
	3199.08807	0.000363998		3212.71898	0.000703064
	3199.28006	0.000282826		3212.91097	0.00073735
	3199.47204	0.000208972		3213.10295	0.000726587
	3199.66403	0.000162625		3213.29494	0.000694305
	3199.85601	0.000133849		3213.48692	0.000710405
	3200.048	0.000128857		3213.67891	0.000766368
	3200.23998	0.000117491		3213.87089	0.000803566
	3200.43197	0.0000750754		3214.06288	0.000849562
	3200.62395	0.0000366715		3214.25486	0.000845224
	3200.81594	0.00000902243		3214.44684	0.000781234
	3201.00792	0.0000176476		3214.63883	0.000760725
	3201.1999	0.0000560181		3214.83081	0.000758409
	3201.39189	0.0000829864		3215.0228	0.000755007
	3201.58387	0.0000974482		3215.21478	0.0007231
	3201.77586	0.0000924033		3215.40677	0.00066317
	3201.96784	0.0000719769		3215.59875	0.000611363
	3202.15983	0.0000791047		3215.79074	0.000572611
	3202.35181	0.000111614		3215.98272	0.000565917
	3202.5438	0.000131929		3216.17471	0.000617942
	3202.73578	0.000160907		3216.36669	0.000671844
	3202.92777	0.000167988		3216.55868	0.000687848
	3203.11975	0.000154541		3216.75066	0.000695733
	3203.31174	0.000164669		3216.94265	0.000719913
	3203.50372	0.000189636		3217.13463	0.000775295
	3203.6957	0.000219473		3217.32661	0.000853982
	3203.88769	0.00024316		3217.5186	0.000901289
	3204.07967	0.000231157		3217.71058	0.000925737
	3204.27166	0.00020572		3217.90257	0.000978171
	3204.46364	0.000177398		3218.09455	0.001003324
	3204.65563	0.000168394		3218.28654	0.001029511
	3204.84761	0.000192352		3218.47852	0.001076978
	3205.0396	0.000214302		3218.67051	0.001128583
	3205.23158	0.000222168		3218.86249	0.001144201
	3205.42357	0.000227431		3219.05448	0.001106287
	3205.61555	0.000211884		3219.24646	0.00106499
	3205.80753	0.000208198		3219.43844	0.001009862
	3205.99952	0.000252923		3219.63043	0.00095007
	3206.1915	0.000318575		3219.82241	0.000920694
	3206.38349	0.000366178		3220.0144	0.000912536
	3206.57547	0.00041541		3220.20638	0.00085583
	3206.76746	0.000447293		3220.39837	0.000813698
	3206.95944	0.000474996		3220.59035	0.000766353
	3207.15143	0.000515594		3220.78234	0.000736111
	3207.34341	0.000558271		3220.97432	0.000756477
	3207.5354	0.000595653		3221.16631	0.000791651
	3207.72738	0.000589856		3221.35829	0.000838462
	3207.91937	0.000541494		3221.55028	0.000904798
	3208.11135	0.00048188		3221.74226	0.000941478
	3208.30334	0.000434315		3221.93424	0.000969451
	3208.49532	0.000433702		3222.12623	0.000990264
	3208.6873	0.000440027		3222.31821	0.001027447
	3208.87929	0.000430977		3222.5102	0.001049193
	3209.07127	0.000430756		3222.70218	0.001045794
	3209.26326	0.000421577		3222.89417	0.000987271
	3209.45524	0.000411848		3223.08615	0.000920762
	3209.64723	0.000427175		3223.27814	0.000843948
	3209.83921	0.000478017		3223.47012	0.00078057
	3210.0312	0.000527384		3223.66211	0.000773272
	3210.22318	0.000558584		3223.85409	0.000792502
	3210.41517	0.000560981		3224.04608	0.000805897
	3210.60715	0.000552678		3224.23806	0.000822962
	3210.79914	0.00055807		3224.43005	0.000803952
	3210.99112	0.00055517		3224.62203	0.000849468
	3211.18311	0.000539116		3224.81401	0.000897374
	3211.37509	0.000507852		3225.006	0.000868464
	3211.56707	0.000457298		3225.19798	0.000872843
	3211.75906	0.00041856		3225.38997	0.000824383
	3211.95104	0.00039497		3225.58195	0.000716828
	3212.14303	0.000404579		3225.77394	0.000633303
	3212.33501	0.000432828		3225.96592	0.000545881
	3212.527	0.000452367		3226.15791	0.000503148
	3212.71898	0.000467249		3226.34989	0.00048288
	3212.91097	0.000482527		3226.54188	0.000450683
	3213.10295	0.000471656		3226.73386	0.00041193
	3213.29494	0.000476176		3226.92585	0.000351181
	3213.48692	0.000502343		3227.11783	0.000321017
	3213.67891	0.000522626		3227.30982	0.000383146
	3213.87089	0.000527311		3227.5018	0.000524703
	3214.06288	0.000516206		3227.69378	0.000607215
	3214.25486	0.00048867		3227.88577	0.000658361
	3214.44684	0.000464709		3228.07775	0.000671878
	3214.63883	0.000449351		3228.26974	0.00068344
	3214.83081	0.000427259		3228.46172	0.000763046
	3215.0228	0.00040983		3228.65371	0.000849503
	3215.21478	0.000369246		3228.84569	0.000807502
	3215.40677	0.000333876		3229.03768	0.000776876
	3215.59875	0.000311983		3229.22966	0.000698003
	3215.79074	0.000301866		3229.42165	0.000622849
	3215.98272	0.000324125		3229.61363	0.000597965
	3216.17471	0.000346763		3229.80562	0.000596637
	3216.36669	0.000340161		3229.9976	0.000588976
	3216.55868	0.000324201		3230.18959	0.000565466
	3216.75066	0.000295105		3230.38157	0.000523181
	3216.94265	0.000261398		3230.57355	0.000488082
	3217.13463	0.000248498		3231.14951	0.000452341
	3217.32661	0.0002606		3231.34149	0.000432919
	3217.5186	0.000267713		3231.53348	0.000483597
	3217.71058	0.000275152		3231.72546	0.000555555
	3217.90257	0.000265388		3231.91745	0.000499602
	3218.09455	0.000262353		3232.10943	0.000449851
	3218.28654	0.000287015		3232.30142	0.000470136
	3218.47852	0.000332152		3232.4934	0.000533248
	3218.67051	0.000377674		3232.68539	0.000641264
	3218.86249	0.000402981		3232.87737	0.000665136
	3219.05448	0.000388022		3233.06935	0.00061293
	3219.24646	0.000369151		3233.26134	0.000541825
	3219.43844	0.000349283		3233.45332	0.00044408
	3219.63043	0.000337947		3233.64531	0.000360541
	3219.82241	0.000346546		3233.83729	0.000326356
	3220.0144	0.000354335		3234.02928	0.000300889
	3220.20638	0.00035438		3234.22126	0.000259136
	3220.39837	0.000354492		3234.41325	0.000225517
	3220.59035	0.000334001		3234.60523	0.000200034
	3220.78234	0.000327573		3234.79722	0.000210922
	3220.97432	0.00033607		3234.9892	0.000265635
	3221.16631	0.000356942		3235.18119	0.00027524
	3221.35829	0.000378691		3235.37317	0.00034824
	3221.55028	0.000380527		3235.56515	0.000346562
	3221.74226	0.000365207		3235.75714	0.000272205
	3221.93424	0.000379387		3235.94912	0.000277723
	3222.12623	0.000404752		3236.14111	0.000406032
	3222.31821	0.000413839		3236.33309	0.000498748
	3222.5102	0.000408617		3236.52508	0.000532585
	3222.70218	0.000390114		3236.71706	0.000458783
	3222.89417	0.00034754		3236.90905	0.000418626
	3223.08615	0.000297514		3237.10103	0.000328934
	3223.27814	0.000260145		3237.29302	0.000266584
	3223.47012	0.000246972		3237.485	0.000286031
	3223.66211	0.000242718		3237.67699	0.000311205
	3223.85409	0.000235473		3237.86897	0.000359595
	3224.04608	0.00022935		3238.06095	0.00040705
	3224.23806	0.000188676		3238.25294	0.000441197
	3224.43005	0.000150552		3238.44492	0.000512783
	3224.62203	0.000141651		3238.63691	0.000601374
	3224.81401	0.000146138		3238.82889	0.000675499
	3225.006	0.000166123		3239.02088	0.000637242
	3225.19798	0.000200012		3239.21286	0.00058767
	3225.38997	0.000204838		3239.40485	0.000506934
	3225.58195	0.000196145		3239.59683	0.000492264
	3225.77394	0.000204897		3239.78882	0.000525078
	3225.96592	0.000223678		3239.9808	0.000539088
	3226.15791	0.000251117		3240.17279	0.000460063
	3226.34989	0.000267279		3240.36477	0.000376471
	3226.54188	0.00027466		3240.55676	0.000317832
	3226.73386	0.000270622		3240.74874	0.000322818
	3226.92585	0.000260409		3241.32469	0.000358651
	3227.11783	0.000258091		3241.51668	0.000422576
	3227.30982	0.000262001		3241.70866	0.000479008
	3227.5018	0.000248449		3241.90065	0.000499534
	3227.69378	0.000232495		3242.09263	0.000517675
	3227.88577	0.000211101		3242.28462	0.00056721
	3228.07775	0.00016438		3242.4766	0.000662078
	3228.26974	0.00015735		3242.66859	0.000725258
	3228.46172	0.000180611		3242.86057	0.000730803
	3228.65371	0.000204866		3243.05256	0.000724533
	3228.84569	0.000233738		3243.24454	0.000688701
	3229.03768	0.000264325		3243.43653	0.00066524
	3229.22966	0.000269213		3243.62851	0.000718534
	3229.42165	0.000270072		3243.82049	0.000723646
	3229.61363	0.000287776		3244.01248	0.00067916
	3229.80562	0.000313715		3244.20446	0.000577523
	3229.9976	0.000338065		3244.39645	0.00052247
	3230.18959	0.000349976		3244.58843	0.000530094
	3230.38157	0.000366719		3244.78042	0.000546099
	3230.57355	0.000380201		3244.9724	0.000590837
	3230.76554	0.000375939		3245.16439	0.000651976
	3230.95752	0.000371936		3245.35637	0.000689987
	3231.14951	0.000376195		3245.54836	0.000682975
	3231.34149	0.000372117		3245.74034	0.000655702
	3231.53348	0.000374257		3245.93233	0.000657205
	3231.72546	0.000372571		3246.12431	0.000753539
	3231.91745	0.000377537		3246.3163	0.000838036
	3232.10943	0.000407924		3246.50828	0.000865498
	3232.30142	0.000450946		3246.70026	0.000916137
	3232.4934	0.000479387		3246.89225	0.000954199
	3232.68539	0.000488039		3247.08423	0.001003964
	3232.87737	0.000466865		3247.27622	0.001065329
	3233.06935	0.000423756		3247.4682	0.001163807
	3233.26134	0.000384846		3247.66019	0.001203349
	3233.45332	0.000355769		3247.85217	0.001178781
	3233.64531	0.000333845		3248.04416	0.001122324
	3233.83729	0.000304373		3248.23614	0.001101106
	3234.02928	0.000266646		3248.42813	0.00110812
	3234.22126	0.000224076		3248.62011	0.001093118
	3234.41325	0.000163081		3248.8121	0.001093586
	3234.60523	0.0001069		3249.00408	0.001078954
	3234.79722	0.0000853074		3249.19606	0.001056909
	3234.9892	0.0000811696		3249.38805	0.001035232
	3235.18119	0.0000712632		3249.58003	0.001015343
	3235.37317	0.0000563065		3249.77202	0.001053157
	3235.56515	0.0000530317		3249.964	0.001131694
	3235.75714	0.0000868687		3250.15599	0.001102628
	3235.94912	0.000151189		3250.34797	0.001052382
	3236.14111	0.000231615		3250.53996	0.000978539
	3236.33309	0.000302533		3250.73194	0.000864814
	3236.52508	0.000356592		3250.92393	0.000821237
	3236.71706	0.000396363		3251.11591	0.000883123
	3236.90905	0.000454343		3251.30789	0.000937126
	3237.10103	0.000522995		3251.49988	0.000958746
	3237.29302	0.000572722		3251.69186	0.000852382
	3237.485	0.00060178		3251.88385	0.000741927
	3237.67699	0.000616213		3252.07583	0.000674855
	3237.86897	0.000625322		3252.26782	0.000617988
	3238.06095	0.000612737		3252.4598	0.000614248
	3238.25294	0.000580041		3252.65179	0.000636892
	3238.44492	0.000559275		3252.84377	0.000554169
	3238.63691	0.000548157		3253.03576	0.000551043
	3238.82889	0.00051419		3253.22774	0.000507566
	3239.02088	0.000474372		3253.41973	0.000499302
	3239.21286	0.000429332		3253.61171	0.000425263
	3239.40485	0.000393467		3253.8037	0.000320195
	3239.59683	0.000386375		3253.99568	0.000171559
	3239.78882	0.000398111		3254.18766	0.0000956204
	3239.9808	0.000414904		3254.37965	0.0000394944
	3240.17279	0.000418687		3255.14759	0.0000377896
	3240.36477	0.000393545		3255.33957	0.000112767
	3240.55676	0.000354022		3255.53156	0.000245499
	3240.74874	0.000333398		3255.91553	0.000358743
	3240.94072	0.000318042		3256.10751	0.000461104
	3241.13271	0.000287333		3256.2995	0.0005183
	3241.32469	0.000252555		3256.49148	0.000554302
	3241.51668	0.000226325		3256.68347	0.000612567
	3241.70866	0.000205991		3256.87545	0.00074342
	3241.90065	0.000193051		3257.06743	0.00091765
	3242.09263	0.000201872		3257.25942	0.000980523
	3242.28462	0.000236001		3257.4514	0.00092704
	3242.4766	0.000267282		3257.64339	0.000896835
	3242.66859	0.000274732		3257.83537	0.000811226
	3242.86057	0.000269334		3258.02736	0.00074551
	3243.05256	0.000239333		3258.7953	0.000608299
	3243.24454	0.000217643		3258.98728	0.000511549
	3243.43653	0.000227572		3259.17927	0.000440718
	3243.62851	0.000246057		3259.37125	0.000389077
	3243.82049	0.000254664		3259.56324	0.000365104
	3244.01248	0.00023783		3259.75522	0.000379819
	3244.20446	0.000215141		3259.9472	0.000369024
	3244.39645	0.000211085		3260.13919	0.00038705
	3244.58843	0.000225269		3260.33117	0.000469871
	3244.78042	0.000244712		3260.52316	0.000493633
	3244.9724	0.000254348		3260.71514	0.000502136
	3245.16439	0.000241132		3260.90713	0.000536634
	3245.35637	0.000220094		3261.09911	0.000598215
	3245.54836	0.00022483		3261.2911	0.000660753
	3245.74034	0.000253951		3261.48308	0.000636082
	3245.93233	0.000286441		3261.67507	0.000540958
	3246.12431	0.000314124		3262.82697	0.000466701
	3246.3163	0.000319971		3263.01896	0.000356573
	3246.50828	0.000312201		3263.21094	0.000328004
	3246.70026	0.000287979		3263.40293	0.000251954
	3246.89225	0.000258878		3263.59491	0.000180285
	3247.08423	0.000258059		3264.17087	0.000155905
	3247.27622	0.000293249		3264.36285	0.000134898
	3247.4682	0.000345222		3265.13079	0.000105259
	3247.66019	0.000393045		3265.32277	0.000148308
	3247.85217	0.000420241		3265.51476	0.000213436
	3248.04416	0.000438508		3265.89873	0.000283768
	3248.23614	0.000460761		3266.09071	0.000436939
	3248.42813	0.00049272		3266.2827	0.00059434
	3248.62011	0.000526933		3266.47468	0.000744932
	3248.8121	0.000541226		3266.66667	0.000879901
	3249.00408	0.000523388		3266.85865	0.000951364
	3249.19606	0.00050028		3267.05064	0.000955611
	3249.38805	0.000501575		3267.24262	0.000946826
	3249.58003	0.000522864		3267.4346	0.000922477
	3249.77202	0.000556337		3267.62659	0.000909848
	3249.964	0.000584889		3267.81857	0.000938155
	3250.15599	0.000590307		3268.01056	0.0008759
	3250.34797	0.000580439		3268.20254	0.000764116
	3250.53996	0.000554703		3268.39453	0.000624085
	3250.73194	0.000537749		3268.58651	0.000560708
	3250.92393	0.000548627		3268.7785	0.000597069
	3251.11591	0.000585427		3268.97048	0.000578484
	3251.30789	0.000619336		3269.16247	0.000584419
	3251.49988	0.000623686		3269.35445	0.0005846
	3251.69186	0.000594328		3269.54644	0.00054362
	3251.88385	0.000568421		3269.73842	0.000554204
	3252.07583	0.0005634		3269.93041	0.000616779
	3252.26782	0.000566833		3270.12239	0.000663171
	3252.4598	0.000568998		3270.31437	0.000725274
	3252.65179	0.000550826		3270.50636	0.000685687
	3252.84377	0.000516507		3270.69834	0.000634111
	3253.03576	0.000484946		3270.89033	0.000693398
	3253.22774	0.000464581		3271.08231	0.000786114
	3253.41973	0.000457858		3271.2743	0.000804116
	3253.61171	0.000449976		3271.46628	0.000784366
	3253.8037	0.000420849		3271.65827	0.000766366
	3253.99568	0.000389112		3271.85025	0.000681794
	3254.18766	0.000361603		3272.04224	0.000574332
	3254.37965	0.000340692		3272.23422	0.00056983
	3254.57163	0.000341179		3272.42621	0.000661103
	3254.76362	0.000354418		3272.61819	0.000785012
	3254.9556	0.000370353		3272.81018	0.000783229
	3255.14759	0.000374902		3273.00216	0.000720514
	3255.33957	0.000362554		3273.19414	0.000571404
	3255.53156	0.000353666		3273.38613	0.000463705
	3255.72354	0.000366874		3273.57811	0.000471795
	3255.91553	0.00038585		3273.7701	0.000530126
	3256.10751	0.000396824		3273.96208	0.000559952
	3256.2995	0.000389764		3274.15407	0.000546079
	3256.49148	0.000348093		3274.34605	0.000474864
	3256.68347	0.000295161		3274.53804	0.000437936
	3256.87545	0.000247215		3274.73002	0.000435433
	3257.06743	0.000211975		3274.92201	0.000418866
	3257.25942	0.000207004		3275.11399	0.000373973
	3257.4514	0.000210821		3275.30598	0.000338684
	3257.64339	0.000197293		3275.49796	0.000336417
	3257.83537	0.00018145		3275.68995	0.000319327
	3258.02736	0.000170726		3275.88193	0.000326516
	3258.21934	0.000175633		3276.2659	0.000406056
	3258.41133	0.00019791		3276.45788	0.000488694
	3258.60331	0.000212508		3276.64987	0.000524309
	3258.7953	0.000214077		3276.84185	0.00052589
	3258.98728	0.000214847		3277.03384	0.000519487
	3259.17927	0.00022208		3277.22582	0.000538907
	3259.37125	0.000242352		3277.41781	0.000559482
	3259.56324	0.000267747		3277.60979	0.000586092
	3259.75522	0.000304208		3277.80178	0.000609706
	3259.9472	0.000347482		3277.99376	0.000610918
	3260.13919	0.00037296		3278.18575	0.000543014
	3260.33117	0.000378669		3278.95368	0.000406698
	3260.52316	0.000355607		3279.14567	0.000315832
	3260.71514	0.000311167		3279.91361	0.000235823
	3260.90713	0.000276693		3280.10559	0.000144819
	3261.09911	0.000261734		3280.29758	0.0000950048
	3261.2911	0.000234791		3280.48956	0.0000912459
	3261.48308	0.00019229		3280.68154	0.0000586566
	3261.67507	0.000165915		3280.87353	0.00000101069
	3261.86705	0.000159581		3281.06551	0
	3262.05904	0.000165014		3281.44948	0.0000617077
	3262.25102	0.000173437		3281.64147	0.000155193
	3262.44301	0.000177697		3281.83345	0.000277302
	3262.63499	0.00018017		3282.60139	0.000318872
	3262.82697	0.000177772		3282.79338	0.000306713
	3263.01896	0.000183824		3282.98536	0.000315485
	3263.21094	0.000214825		3283.17735	0.000342817
	3263.40293	0.000263474		3283.7533	0.000449207
	3263.59491	0.000328548		3283.94528	0.000607845
	3263.7869	0.000376827		3284.13727	0.000663656
	3263.97888	0.000365072		3284.32925	0.000600599
	3264.17087	0.000311457		3284.52124	0.000495671
	3264.36285	0.000235477		3284.71322	0.000442445
	3264.55484	0.000178785		3284.90521	0.000418602
	3264.74682	0.000171091		3285.09719	0.000420209
	3264.9388	0.000185768		3285.28918	0.000486558
	3265.13079	0.000191366		3285.48116	0.000546535
	3265.32277	0.000198994		3285.67315	0.000512124
	3265.51476	0.000203078		3285.86513	0.000453382
	3265.70674	0.000212173		3286.05712	0.000429742
	3265.89873	0.000251423		3286.2491	0.000428726
	3266.09071	0.00028817		3286.44108	0.000488197
	3266.2827	0.000299091		3286.63307	0.000498719
	3266.47468	0.000299874		3286.82505	0.000414285
	3266.66667	0.000294259		3287.01704	0.000380914
	3266.85865	0.000288259		3287.20902	0.000392961
	3267.05064	0.000279979		3287.40101	0.000407332
	3267.24262	0.000273475		3287.59299	0.00047429
	3267.4346	0.000272094		3287.78498	0.000450906
	3267.62659	0.000248396		3287.97696	0.000356617
	3267.81857	0.000206704		3288.16895	0.000234864
	3268.01056	0.000176102		3288.36093	0.000142429
	3268.20254	0.000156008		3288.55292	0.000148569
	3268.39453	0.000164075		3288.7449	0.000239312
	3268.58651	0.00020141		3288.93689	0.000322864
	3268.7785	0.000221855		3289.12887	0.000329399
	3268.97048	0.000227808		3289.32085	0.000283903
	3269.16247	0.000228899		3289.51284	0.000245587
	3269.35445	0.000213893		3289.89681	0.000229865
	3269.54644	0.000213575		3290.08879	0.000283256
	3269.73842	0.000240773		3290.28078	0.000334117
	3269.93041	0.000254717		3290.47276	0.000406901
	3270.12239	0.000255959		3290.66475	0.000462527
	3270.31437	0.00026104		3290.85673	0.000529496
	3270.50636	0.000262991		3291.04872	0.000537629
	3270.69834	0.00025557		3291.2407	0.000474568
	3270.89033	0.000238598		3291.43269	0.000392758
	3271.08231	0.000235294		3291.62467	0.000371102
	3271.2743	0.000243711		3291.81666	0.00033655
	3271.46628	0.000232027		3292.00864	0.000336528
	3271.65827	0.000207172		3292.96856	0.000309332
	3271.85025	0.000181937		3293.16055	0.000307983
	3272.04224	0.000157638		3293.35253	0.000351448
	3272.23422	0.000157034		3293.54452	0.000411487
	3272.42621	0.000178256		3293.7365	0.00042651
	3272.61819	0.000181046		3293.92849	0.000416472
	3272.81018	0.000163954		3294.12047	0.000427566
	3273.00216	0.000134474		3294.31246	0.000459201
	3273.19414	0.00010131		3294.50444	0.000510438
	3273.38613	0.0000749341		3294.69642	0.000550936
	3273.57811	0.000072563		3294.88841	0.000547454
	3273.7701	0.0000923108		3295.08039	0.000611017
	3273.96208	0.000129248		3295.27238	0.000712031
	3274.15407	0.000159038		3295.46436	0.00076567
	3274.34605	0.000183518		3295.65635	0.000722072
	3274.53804	0.000205782		3295.84833	0.000647204
	3274.73002	0.000224391		3296.04032	0.000597975
	3274.92201	0.000262844		3296.2323	0.000626513
	3275.11399	0.000306396		3296.42429	0.00069285
	3275.30598	0.000314266		3296.61627	0.00075113
	3275.49796	0.000295798		3296.80825	0.00079067
	3275.68995	0.00026184		3297.00024	0.000789199
	3275.88193	0.000231719		3297.19222	0.000773182
	3276.07391	0.000240681		3297.38421	0.000735891
	3276.2659	0.000265832		3297.57619	0.000679905
	3276.45788	0.000263406		3297.76818	0.000648545
	3276.64987	0.000233877		3297.96016	0.000628452
	3276.84185	0.000192572		3298.15215	0.000564891
	3277.03384	0.000151028		3298.34413	0.000519334
	3277.22582	0.000139225		3298.53612	0.000496295
	3277.41781	0.000175975		3298.7281	0.000514244
	3277.60979	0.000241712		3298.92009	0.000527282
	3277.80178	0.000298933		3299.11207	0.00048849
	3277.99376	0.000324317		3299.30406	0.000426243
	3278.18575	0.000341639		3299.49604	0.000354555
	3278.37773	0.000358359		3299.68802	0.000247871
	3278.56971	0.000378068		3299.88001	0.000166882
	3278.7617	0.000394374		3300.07199	0.000159387
	3278.95368	0.000373357		3300.26398	0.000195216
	3279.14567	0.000320159		3300.45596	0.000248584
	3279.33765	0.000263703		3300.64795	0.000258954
	3279.52964	0.000216268		3301.03192	0.000254483
	3279.72162	0.000206931		3301.2239	0.000272122
	3279.91361	0.000230382		3301.41589	0.000299796
	3280.10559	0.000244032		3301.60787	0.000315298
	3280.29758	0.000258189		3301.79986	0.000382761
	3280.48956	0.000271172		3301.99184	0.000516978
	3280.68154	0.000280191		3302.18383	0.000560811
	3280.87353	0.000310446		3302.37581	0.000573603
	3281.06551	0.000385845		3302.56779	0.000627588
	3281.2575	0.000472355		3302.75978	0.000616466
	3281.44948	0.000525502		3302.95176	0.000524642
	3281.64147	0.000534041		3303.14375	0.000443345
	3281.83345	0.000526896		3304.10367	0.000424654
	3282.02544	0.000514922		3304.29566	0.00034033
	3282.21742	0.000495702		3304.48764	0.000220892
	3282.40941	0.000464085		3304.67963	0.00014924
	3282.60139	0.000432701		3304.87161	0.000151222
	3282.79338	0.000386797		3305.0636	0.00021306
	3282.98536	0.000333015		3305.25558	0.000198672
	3283.17735	0.000245818		3305.44756	0.000174944
	3283.36933	0.000151507		3305.63955	0.00021903
	3283.56131	0.0000858791		3305.83153	0.000325141
	3283.7533	0.0000489056		3306.02352	0.000333711
	3283.94528	0.0000366855		3306.59947	0.000306307
	3284.13727	0.0000508755		3306.79146	0.000381753
	3284.32925	0.0000539063		3306.98344	0.000488678
	3284.52124	0.0000556783		3307.17543	0.000453791
	3284.71322	0.0000960365		3307.75138	0.000359437
	3284.90521	0.000160056		3307.94337	0.000301558
	3285.09719	0.000212968		3308.13535	0.00024833
	3285.28918	0.000237901		3308.32733	0.000264001
	3285.48116	0.000239061		3308.51932	0.000232114
	3285.67315	0.000243255		3309.09527	0.000182015
	3285.86513	0.000254603		3309.28726	0.0000824589
	3286.05712	0.000268526		3309.47924	0.0000351819
	3286.2491	0.000287608		3309.67123	0.0000609678
	3286.44108	0.000305375		3310.0552	0.0000957601
	3286.63307	0.00027292		3310.24718	0.000119573
	3286.82505	0.000195334		3310.43916	0.000113192
	3287.01704	0.000100944		3310.63115	0.000160116
	3287.20902	0.0000466156		3311.2071	0.00022152
	3287.40101	0.0000358803		3311.39909	0.000291963
	3287.59299	0.0000450442		3311.59107	0.000318298
	3287.78498	0.0000712025		3311.78306	0.000427896
	3287.97696	0.000103661		3311.97504	0.000570466
	3288.16895	0.000114451		3312.16703	0.000587442
	3288.36093	0.00013483		3312.35901	0.000542199
	3288.55292	0.000191776		3312.551	0.000523808
	3288.7449	0.0002444		3312.74298	0.000578195
	3288.93689	0.000297542		3312.93496	0.000689148
	3289.12887	0.0003353		3313.12695	0.00070984
	3289.32085	0.000348975		3313.31893	0.000597117
	3289.51284	0.00036805		3313.51092	0.00053206
	3289.70482	0.00039648		3313.7029	0.000480166
	3289.89681	0.000433148		3313.89489	0.000439332
	3290.08879	0.000474049		3314.08687	0.000410835
	3290.28078	0.000476622		3314.27886	0.000371543
	3290.47276	0.000443566		3314.47084	0.000376693
	3290.66475	0.000399718		3314.66283	0.000427315
	3290.85673	0.000348611		3314.85481	0.000492074
	3291.04872	0.000310696		3315.62275	0.000601798
	3291.2407	0.000300995		3315.81473	0.000741489
	3291.43269	0.000303565		3316.00672	0.00088682
	3291.62467	0.000316671		3316.1987	0.001030537
	3291.81666	0.000296311		3316.39069	0.001130046
	3292.00864	0.000245799		3316.58267	0.001194801
	3292.20062	0.000229901		3316.77466	0.001337698
	3292.39261	0.000255603		3316.96664	0.001508232
	3292.58459	0.000265166		3317.15863	0.001647139
	3292.77658	0.000258848		3317.35061	0.001754288
	3292.96856	0.000237244		3317.5426	0.001790955
	3293.16055	0.000191534		3317.73458	0.001852257
	3293.35253	0.000155629		3317.92657	0.001951915
	3293.54452	0.000148649		3318.11855	0.002006915
	3293.7365	0.000178157		3318.31054	0.002056401
	3293.92849	0.000228698		3318.50252	0.002124263
	3294.12047	0.000230524		3318.6945	0.002183461
	3294.31246	0.000195222		3318.88649	0.002233442
	3294.50444	0.000145834		3319.07847	0.002298487
	3294.69642	0.000118675		3319.27046	0.002374465
	3294.88841	0.000142558		3319.46244	0.002414277
	3295.08039	0.000201277		3319.65443	0.002379635
	3295.27238	0.000251591		3319.84641	0.002295929
	3295.46436	0.00027509		3320.0384	0.00220801
	3295.65635	0.00025838		3320.23038	0.002131036
	3295.84833	0.000250049		3320.42237	0.002070438
	3296.04032	0.00028084		3320.61435	0.002015016
	3296.2323	0.000310945		3320.80634	0.001925195
	3296.42429	0.00031689		3320.99832	0.001790554
	3296.61627	0.000307909		3321.19031	0.001665328
	3296.80825	0.000281906		3321.38229	0.001591545
	3297.00024	0.000235488		3321.57427	0.001583914
	3297.19222	0.000218807		3321.76626	0.0015827
	3297.38421	0.000257886		3321.95824	0.001504087
	3297.57619	0.000307105		3322.15023	0.001445245
	3297.76818	0.00031726		3322.34221	0.001406888
	3297.96016	0.00025828		3322.5342	0.001338689
	3298.15215	0.000187701		3322.72618	0.001275908
	3298.34413	0.000128821		3322.91817	0.001262093
	3298.53612	0.000106632		3323.11015	0.001263536
	3298.7281	0.000112521		3323.30214	0.001236064
	3298.92009	0.000135937		3323.49412	0.001181923
	3299.11207	0.000158807		3323.68611	0.001120511
	3299.30406	0.000173728		3323.87809	0.001096525
	3299.49604	0.000183794		3324.07007	0.001109017
	3299.68802	0.000202919		3324.26206	0.00107099
	3299.88001	0.000249132		3324.45404	0.000957413
	3300.07199	0.000287945		3324.64603	0.00081124
	3300.26398	0.000309834		3324.83801	0.000675573
	3300.45596	0.0002974		3325.03	0.000562525
	3300.64795	0.000269659		3325.22198	0.000490089
	3300.83993	0.000260498		3325.41397	0.000478557
	3301.03192	0.000296675		3325.60595	0.000455418
	3301.2239	0.000347593		3325.79794	0.000391816
	3301.41589	0.00036614		3325.98992	0.000392009
	3301.60787	0.000345027		3326.1819	0.000417237
	3301.79986	0.000299538		3326.37389	0.000444306
	3301.99184	0.000263933		3326.56587	0.000515867
	3302.18383	0.00023872		3326.75786	0.000624582
	3302.37581	0.000239663		3326.94984	0.000761316
	3302.56779	0.000270949		3327.14183	0.000865875
	3302.75978	0.000308164		3327.33381	0.000913318
	3302.95176	0.000335995		3327.5258	0.000951727
	3303.14375	0.000348088		3327.71778	0.00099913
	3303.33573	0.000323899		3327.90977	0.001045977
	3303.52772	0.000296053		3328.10175	0.001062182
	3303.7197	0.000270559		3328.29374	0.001076905
	3303.91169	0.000229023		3328.48572	0.001119042
	3304.10367	0.000188502		3328.67771	0.001147467
	3304.29566	0.000158227		3328.86969	0.001146969
	3304.48764	0.000140267		3329.06167	0.001173975
	3304.67963	0.000149439		3329.25366	0.001258669
	3304.87161	0.000173348		3329.44564	0.001326021
	3305.0636	0.000195805		3329.63763	0.001337296
	3305.25558	0.000201966		3329.82961	0.001340174
	3305.44756	0.000186164		3330.0216	0.001302467
	3305.63955	0.00018283		3330.21358	0.001248238
	3305.83153	0.000184216		3330.40557	0.001223411
	3306.02352	0.000164915		3330.59755	0.001219756
	3306.2155	0.000154968		3330.78954	0.00120042
	3306.40749	0.000158966		3330.98152	0.001047196
	3306.59947	0.000139098		3331.17351	0.000848558
	3306.79146	0.000118509		3331.36549	0.000709585
	3306.98344	0.0000862098		3331.55748	0.000614261
	3307.17543	0.0000385306		3331.74946	0.000579531
	3307.36741	0.0000183683		3331.94144	0.000602474
	3307.5594	0.0000239743		3332.13343	0.000629249
	3307.75138	0.0000528458		3332.32541	0.000632314
	3307.94337	0.0000968027		3332.5174	0.000617916
	3308.13535	0.000132416		3332.70938	0.000632224
	3308.32733	0.000155292		3332.90137	0.000700841
	3308.51932	0.000197732		3333.09335	0.00081412
	3308.7113	0.000235379		3333.28534	0.000900073
	3308.90329	0.000270366		3333.47732	0.000978884
	3309.09527	0.000301054		3333.66931	0.001070162
	3309.28726	0.000322955		3333.86129	0.001098782
	3309.47924	0.000327915		3334.05328	0.001131154
	3309.67123	0.000297097		3334.24526	0.00119527
	3309.86321	0.000255852		3334.43725	0.001286125
	3310.0552	0.000252931		3334.62923	0.001363592
	3310.24718	0.000252185		3334.82121	0.001325246
	3310.43916	0.000224024		3335.0132	0.001296673
	3310.63115	0.000202079		3335.20518	0.001309927
	3310.82313	0.000150596		3335.39717	0.001315965
	3311.01512	0.00010229		3335.58915	0.00131777
	3311.2071	0.0000767405		3335.78114	0.001305038
	3311.39909	0.0000697209		3335.97312	0.001256849
	3311.59107	0.0000668374		3336.16511	0.001166324
	3311.78306	0.0000611878		3336.35709	0.001090673
	3311.97504	0.0000629991		3336.54908	0.001053854
	3312.16703	0.0000735913		3336.74106	0.001060323
	3312.35901	0.000100644		3336.93305	0.001100512
	3312.551	0.00013358		3337.12503	0.001115259
	3312.74298	0.00017027		3337.31702	0.001095696
	3312.93496	0.000214048		3337.509	0.00099873
	3313.12695	0.000234104		3337.70098	0.00085
	3313.31893	0.000232112		3337.89297	0.000772468
	3313.51092	0.000224087		3338.08495	0.000777299
	3313.7029	0.00024288		3338.27694	0.000869867
	3313.89489	0.000294454		3338.46892	0.00097696
	3314.08687	0.000328181		3338.66091	0.000964088
	3314.27886	0.00032475		3338.85289	0.000941899
	3314.47084	0.000325347		3339.04488	0.000972574
	3314.66283	0.000310994		3339.23686	0.001018824
	3314.85481	0.00032981		3339.42885	0.00103029
	3315.0468	0.00039108		3339.62083	0.001034117
	3315.23878	0.000460655		3339.81281	0.001052218
	3315.43077	0.000551361		3340.0048	0.001038361
	3315.62275	0.000659507		3340.19678	0.001010744
	3315.81473	0.000773723		3340.38877	0.000943373
	3316.00672	0.000896357		3340.58075	0.000918638
	3316.1987	0.001033565		3340.77274	0.000882368
	3316.39069	0.001185937		3340.96472	0.0007474
	3316.58267	0.00134333		3341.15671	0.000614235
	3316.77466	0.001501524		3341.34869	0.000507715
	3316.96664	0.001646492		3341.54068	0.000443774
	3317.15863	0.001773785		3341.73266	0.000433804
	3317.35061	0.001904246		3341.92465	0.000472337
	3317.5426	0.002065128		3342.11663	0.000499501
	3317.73458	0.002237699		3342.30861	0.000510325
	3317.92657	0.002386903		3342.5006	0.000434378
	3318.11855	0.002515313		3342.69258	0.000390335
	3318.31054	0.002644515		3342.88457	0.00040284
	3318.50252	0.002757528		3343.07655	0.000429315
	3318.6945	0.002878643		3343.26854	0.00043365
	3318.88649	0.003009819		3343.46052	0.000450404
	3319.07847	0.003117349		3343.65251	0.000417689
	3319.27046	0.003222322		3343.84449	0.000357519
	3319.46244	0.003310904		3344.03648	0.000310373
	3319.65443	0.003359344		3344.22846	0.000243486
	3319.84641	0.003387246		3344.42045	0.000293825
	3320.0384	0.003396206		3344.61243	0.000252873
	3320.23038	0.003391656		3344.80442	0.00019036
	3320.42237	0.003360515		3344.9964	0.000207552
	3320.61435	0.003301929		3345.18838	0.00023356
	3320.80634	0.003225238		3345.38037	0.000214308
	3320.99832	0.003136634		3345.57235	0.000175286
	3321.19031	0.003034479		3345.76434	0.000181926
	3321.38229	0.002925344		3345.95632	0.000153485
	3321.57427	0.002823133		3346.14831	0.000172315
	3321.76626	0.002691955		3346.91625	0.000158179
	3321.95824	0.002542988		3347.10823	0.000113446
	3322.15023	0.002389116		3347.30022	0.0000968702
	3322.34221	0.002235512		3347.4922	0.000119399
	3322.5342	0.002099954		3347.68419	0.000200746
	3322.72618	0.001987215		3348.26014	0.00020563
	3322.91817	0.001890055		3348.45212	0.000175013
	3323.11015	0.001806482		3348.64411	0.000151072
	3323.30214	0.001692245		3348.83609	0.000144905
	3323.49412	0.001545251		3349.02808	0.000181598
	3323.68611	0.001415774		3349.41205	0.000268316
	3323.87809	0.001289276		3349.60403	0.000297576
	3324.07007	0.001173565		3349.79602	0.000295907
	3324.26206	0.00107474		3349.988	0.000252304
	3324.45404	0.000983233		3350.17999	0.000199357
	3324.64603	0.000894265		3350.56396	0.000154081
	3324.83801	0.000800658		3350.75594	0.000179431
	3325.03	0.00070674		3350.94792	0.000296703
	3325.22198	0.000648639		3351.13991	0.000332982
	3325.41397	0.00060764		3351.33189	0.000410069
	3325.60595	0.000561397		3351.52388	0.000497144
	3325.79794	0.000527466		3351.71586	0.000585698
	3325.98992	0.00051479		3351.90785	0.000671394
	3326.1819	0.000510496		3352.09983	0.000747323
	3326.37389	0.000529206		3352.29182	0.00079062
	3326.56587	0.000564001		3352.4838	0.000755897
	3326.75786	0.000587312		3352.67579	0.000796829
	3326.94984	0.000591066		3353.44373	0.000847819
	3327.14183	0.000529233		3353.63571	0.000921639
	3327.33381	0.000464459		3353.82769	0.000977893
	3327.5258	0.000431204		3354.01968	0.000931221
	3327.71778	0.000372849		3354.21166	0.000855227
	3327.90977	0.000346388		3354.40365	0.000658067
	3328.10175	0.000335641		3354.59563	0.000497438
	3328.29374	0.000293695		3354.78762	0.00038798
	3328.48572	0.000257512		3354.9796	0.000317891
	3328.67771	0.000226424		3355.17159	0.000287436
	3328.86969	0.000213377		3355.36357	0.000253416
	3329.06167	0.000236855		3355.55556	0.000194579
	3329.25366	0.000270593		3355.93952	0.000247367
	3329.44564	0.000314549		3356.13151	0.0003586
	3329.63763	0.000368904		3356.32349	0.000437717
	3329.82961	0.000415792		3356.51548	0.000466213
	3330.0216	0.000457132		3356.70746	0.000500659
	3330.21358	0.000500717		3356.89945	0.000568819
	3330.40557	0.00054714		3357.09143	0.000731585
	3330.59755	0.000583839		3357.28342	0.000966837
	3330.78954	0.000616009		3357.4754	0.001168283
	3330.98152	0.000616235		3357.66739	0.001210529
	3331.17351	0.000641025		3357.85937	0.001170666
	3331.36549	0.000688523		3358.05136	0.001095073
	3331.55748	0.000729914		3358.24334	0.001095761
	3331.74946	0.000802897		3358.43532	0.001003435
	3331.94144	0.00086362		3358.62731	0.00086095
	3332.13343	0.000903324		3358.81929	0.00070986
	3332.32541	0.000950161		3359.01128	0.000588677
	3332.5174	0.000976061		3359.20326	0.000507372
	3332.70938	0.001008901		3359.58723	0.000475175
	3332.90137	0.001081461		3359.77922	0.000420183
	3333.09335	0.001148542		3359.9712	0.000408208
	3333.28534	0.001202813		3360.16319	0.000445043
	3333.47732	0.00125773		3360.35517	0.000449698
	3333.66931	0.001293302		3360.73914	0.000431883
	3333.86129	0.001343407		3360.93113	0.0004643
	3334.05328	0.001416457		3361.12311	0.000576593
	3334.24526	0.001498122		3361.31509	0.000739119
	3334.43725	0.001576731		3361.50708	0.000794549
	3334.62923	0.00165116		3361.69906	0.000814148
	3334.82121	0.001702886		3361.89105	0.000765112
	3335.0132	0.001762369		3362.08303	0.000751257
	3335.20518	0.001822434		3362.27502	0.000778048
	3335.39717	0.001877609		3362.467	0.000807581
	3335.58915	0.001928416		3362.65899	0.000700288
	3335.78114	0.001944662		3362.85097	0.000579902
	3335.97312	0.001936759		3363.04296	0.000530789
	3336.16511	0.001922351		3363.42693	0.000517829
	3336.35709	0.001903868		3363.61891	0.000532599
	3336.54908	0.00189517		3363.8109	0.000494478
	3336.74106	0.001893761		3364.00288	0.000422962
	3336.93305	0.001869112		3364.19486	0.000410081
	3337.12503	0.001835453		3364.38685	0.000406758
	3337.31702	0.001811188		3364.57883	0.000409566
	3337.509	0.00178207		3364.77082	0.000430799
	3337.70098	0.001761534		3364.9628	0.000481618
	3337.89297	0.001754285		3365.15479	0.00053536
	3338.08495	0.001737684		3365.34677	0.000490294
	3338.27694	0.001709921		3365.53876	0.000405628
	3338.46892	0.001674937		3365.73074	0.000415839
	3338.66091	0.001614946		3365.92273	0.000384695
	3338.85289	0.001569416		3366.11471	0.000385376
	3339.04488	0.001529054		3366.3067	0.000418454
	3339.23686	0.001475819		3366.49868	0.000517392
	3339.42885	0.001408511		3366.69067	0.000522064
	3339.62083	0.001318347		3366.88265	0.000535748
	3339.81281	0.001237884		3367.4586	0.00053007
	3340.0048	0.001180336		3367.65059	0.000542473
	3340.19678	0.001112378		3367.84257	0.00055751
	3340.38877	0.00103075		3368.61051	0.000570156
	3340.58075	0.000965393		3368.8025	0.000653183
	3340.77274	0.000898134		3368.99448	0.000663331
	3340.96472	0.000837864		3369.18647	0.000671391
	3341.15671	0.000786991		3369.57043	0.000668662
	3341.34869	0.00071733		3369.76242	0.000671709
	3341.54068	0.00066099		3369.9544	0.000631105
	3341.73266	0.00064067		3370.14639	0.000556594
	3341.92465	0.000614577		3370.33837	0.000431458
	3342.11663	0.000589076		3370.53036	0.000345622
	3342.30861	0.00056812		3370.72234	0.000286914
	3342.5006	0.000563985		3371.10631	0.000242601
	3342.69258	0.000576719		3371.2983	0.000223185
	3342.88457	0.000565221		3371.49028	0.000209946
	3343.07655	0.000535255		3371.68226	0.00023046
	3343.26854	0.000516725		3371.87425	0.0000978775
	3343.46052	0.000483958		3372.06623	0.00000520487
	3343.65251	0.000443344		3372.25822	0.00000837943
	3343.84449	0.000395845		3372.4502	0.0000570023
	3344.03648	0.000325379		3372.64219	0.000113849
	3344.22846	0.000262725		3372.83417	0.000210961
	3344.42045	0.000247274		3373.02616	0.000276991
	3344.61243	0.000219679		3373.41013	0.000220575
	3344.80442	0.000188195		3373.60211	0.000204735
	3344.9964	0.000128545		3373.7941	0.000217448
	3345.18838	0.0000414639		3373.98608	0.000241088
	3345.38037	0.00000286663		3374.17807	0.000171979
	3345.57235	0.00000122893		3374.37005	0.000144569
	3345.76434	0		3374.56203	0.000130729
	3345.95632	0.0000224596		3374.75402	0.000159891
	3346.14831	0.0000262135		3374.946	0.000231004
	3346.34029	0.0000342246		3375.13799	0.000286855
	3346.53228	0.0000454432		3375.32997	0.00025475
	3346.72426	0.0000585246		3375.52196	0.000215805
	3346.91625	0.0000855385		3375.71394	0.000223162
	3347.10823	0.000112187		3376.09791	0.000215972
	3347.30022	0.00012027		3376.2899	0.000268815
	3347.4922	0.000127446		3376.48188	0.000303807
	3347.68419	0.000132651		3376.67387	0.000295648
	3347.87617	0.000140312		3376.86585	0.000300893
	3348.06815	0.000179142		3377.24982	0.000342857
	3348.26014	0.000233443		3377.4418	0.000365429
	3348.45212	0.000253326		3377.63379	0.000371463
	3348.64411	0.000270504		3377.82577	0.000352217
	3348.83609	0.000276312		3378.01776	0.000322513
	3349.02808	0.000283386		3378.40173	0.00026129
	3349.22006	0.000333917		3378.7857	0.000233118
	3349.41205	0.000397163		3378.97768	0.000314268
	3349.60403	0.000446082		3379.16967	0.000341864
	3349.79602	0.000480609		3379.36165	0.000428436
	3349.988	0.000474908		3379.55364	0.000520774
	3350.17999	0.000477856		3379.74562	0.000539896
	3350.37197	0.000503501		3379.93761	0.000547042
	3350.56396	0.000534378		3380.12959	0.000497834
	3350.75594	0.000549716		3380.32157	0.000474199
	3350.94792	0.000550992		3380.51356	0.000431985
	3351.13991	0.000542657		3380.70554	0.000436629
	3351.33189	0.000530403		3380.89753	0.000398923
	3351.52388	0.000522119		3381.08951	0.000391811
	3351.71586	0.000532431		3381.2815	0.000397293
	3351.90785	0.00055154		3381.66547	0.000387502
	3352.09983	0.000553393		3381.85745	0.000375743
	3352.29182	0.000547416		3382.24142	0.000404608
	3352.4838	0.000555573		3383.96928	0.000438885
	3352.67579	0.000556675		3384.16127	0.000469469
	3352.86777	0.000547264		3384.35325	0.000490532
	3353.05976	0.000553045		3384.54524	0.00052228
	3353.25174	0.000562184		3384.92921	0.000581749
	3353.44373	0.000552784		3385.12119	0.000578327
	3353.63571	0.000530641		3385.31317	0.000673146
	3353.82769	0.000481978		3385.50516	0.000728421
	3354.01968	0.000448343		3385.69714	0.00070126
	3354.21166	0.000450764		3385.88913	0.000681461
	3354.40365	0.000448808		3386.08111	0.000591908
	3354.59563	0.000444827		3386.2731	0.000564376
	3354.78762	0.000436682		3386.46508	0.000579829
	3354.9796	0.0004186		3386.65707	0.000695833
	3355.17159	0.000412693		3386.84905	0.000643515
	3355.36357	0.000428956		3387.04104	0.000550959
	3355.55556	0.000452239		3387.23302	0.000473494
	3355.74754	0.000484713		3387.80897	0.000437099
	3355.93952	0.000520949		3388.00096	0.000493296
	3356.13151	0.000550207		3388.19294	0.000571545
	3356.32349	0.00059255		3388.38493	0.000595252
	3356.51548	0.000617413		3388.57691	0.000559805
	3356.70746	0.000638042		3388.7689	0.000564455
	3356.89945	0.000674437		3389.15287	0.000531096
	3357.09143	0.000713285		3389.34485	0.000505553
	3357.28342	0.000747429		3389.53684	0.000444799
	3357.4754	0.000770781		3389.72882	0.000462696
	3357.66739	0.000771362		3389.92081	0.000471432
	3357.85937	0.000776515		3390.11279	0.00045307
	3358.05136	0.000783759		3390.30478	0.00046883
	3358.24334	0.000762492		3390.49676	0.000448656
	3358.43532	0.00075304		3390.68874	0.000429779
	3358.62731	0.000733358		3390.88073	0.000437074
	3358.81929	0.000702196		3391.64867	0.000498471
	3359.01128	0.000681631		3391.84065	0.00043474
	3359.20326	0.000668892		3392.03264	0.000434303
	3359.39525	0.000665022		3392.22462	0.000435802
	3359.58723	0.000677758		3392.41661	0.000468219
	3359.77922	0.000686912		3392.60859	0.000523682
	3359.9712	0.000683929		3392.80058	0.000578841
	3360.16319	0.000690785		3392.99256	0.000576604
	3360.35517	0.000684325		3393.18455	0.000520964
	3360.54716	0.000686834		3393.37653	0.000447816
	3360.73914	0.000704949		3393.56851	0.000337176
	3360.93113	0.000724871		3393.7605	0.000322745
	3361.12311	0.000746634		3393.95248	0.000346383
	3361.31509	0.000757539		3394.14447	0.000381185
	3361.50708	0.000758538		3394.33645	0.000422297
	3361.69906	0.000754919		3394.52844	0.000397703
	3361.89105	0.000733966		3394.72042	0.000410515
	3362.08303	0.000699019		3395.29638	0.000446905
	3362.27502	0.000669185		3395.48836	0.000555126
	3362.467	0.000640703		3395.68035	0.00061895
	3362.65899	0.000611707		3395.87233	0.000689073
	3362.85097	0.000572812		3396.06432	0.00071928
	3363.04296	0.000523867		3396.44828	0.000764004
	3363.23494	0.000505763		3396.64027	0.000779223
	3363.42693	0.00051105		3396.83225	0.000844815
	3363.61891	0.00052402		3397.02424	0.000856105
	3363.8109	0.000514413		3397.21622	0.000799911
	3364.00288	0.000494933		3397.40821	0.000632342
	3364.19486	0.000468591		3397.60019	0.000477288
	3364.38685	0.000453185		3397.98416	0.000442932
	3364.57883	0.000463252		3398.17615	0.000378721
	3364.77082	0.000462336		3398.36813	0.000285004
	3364.9628	0.000458415		3398.56012	0.000199569
	3365.15479	0.000462539		3398.7521	0.000109219
	3365.34677	0.000455077		3398.94408	0.0000460368
	3365.53876	0.000426601		3399.32805	0
	3365.73074	0.000388505		3399.52004	0.00000950277
	3365.92273	0.000360901		3399.71202	0.000059739
	3366.11471	0.000345547		3399.90401	0.000105462
	3366.3067	0.000334007		3400.47996	0.000148754
	3366.49868	0.000307519		3400.67195	0.000197398
	3366.69067	0.00026106		3400.86393	0.00025635
	3366.88265	0.000220334		3401.05592	0.000388477
	3367.07463	0.000216779		3401.2479	0.000468272
	3367.26662	0.000227873		3401.43988	0.000520438
	3367.4586	0.000234641		3401.63187	0.000468702
	3367.65059	0.000215104		3401.82385	0.000412007
	3367.84257	0.000193625		3402.01584	0.000392961
	3368.03456	0.000182888		3402.20782	0.000456461
	3368.22654	0.0001845		3402.39981	0.000538769
	3368.41853	0.000196227		3403.55172	0.000476607
	3368.61051	0.000202287		3403.7437	0.000390288
	3368.8025	0.00020964		3403.93568	0.000349655
	3368.99448	0.000206194		3404.12767	0.000327257
	3369.18647	0.000178242		3404.31965	0.00029906
	3369.37845	0.000164458		3404.51164	0.000286701
	3369.57043	0.000175015		3404.70362	0.000296552
	3369.76242	0.000192638		3404.89561	0.000340454
	3369.9544	0.000220435		3405.08759	0.000379006
	3370.14639	0.00024979		3405.27958	0.000430407
	3370.33837	0.000260527		3405.85553	0.00044007
	3370.53036	0.000248508		3406.04752	0.000426389
	3370.72234	0.000222812		3406.2395	0.000439256
	3370.91433	0.000217827		3406.43149	0.00043563
	3371.10631	0.000234466		3406.62347	0.00042806
	3371.2983	0.000246244		3406.81545	0.000392475
	3371.49028	0.000237819		3407.00744	0.000375627
	3371.68226	0.000230915		3407.19942	0.000426665
	3371.87425	0.00023107		3407.39141	0.000509544
	3372.06623	0.000241746		3407.58339	0.000536052
	3372.25822	0.000275803		3408.35133	0.000540454
	3372.4502	0.000311296		3408.54332	0.000581168
	3372.64219	0.000330709		3408.7353	0.000573633
	3372.83417	0.000316694		3408.92729	0.000583058
	3373.02616	0.000290163		3409.11927	0.000573637
	3373.21814	0.000297276		3409.31126	0.000606606
	3373.41013	0.000325869		3409.50324	0.000687167
	3373.60211	0.000370955		3409.69522	0.000722356
	3373.7941	0.000431871		3409.88721	0.00072427
	3373.98608	0.000472318		3410.07919	0.000732373
	3374.17807	0.000468731		3410.27118	0.000690443
	3374.37005	0.000437216		3410.65515	0.000620647
	3374.56203	0.000394477		3410.84713	0.000688282
	3374.75402	0.000381396		3411.03912	0.000731913
	3374.946	0.000388492		3411.2311	0.000701869
	3375.13799	0.000383991		3411.42309	0.000643317
	3375.32997	0.000368091		3411.61507	0.000546232
	3375.52196	0.000351521		3411.80706	0.000470618
	3375.71394	0.000328311		3411.99904	0.00040831
	3375.90593	0.000326318		3412.19103	0.000387574
	3376.09791	0.000350151		3412.38301	0.000409005
	3376.2899	0.000367611		3412.57499	0.000377284
	3376.48188	0.000383666		3413.15095	0.000267523
	3376.67387	0.000375123		3413.34293	0.000200872
	3376.86585	0.000364628		3413.53492	0.000168911
	3377.05784	0.000401874		3414.68683	0.000211571
	3377.24982	0.000458993		3414.87881	0.000280714
	3377.4418	0.000520421		3415.07079	0.000338711
	3377.63379	0.000586436		3415.26278	0.000406526
	3377.82577	0.00062358		3415.45476	0.000437327
	3378.01776	0.000614775		3415.64675	0.000445722
	3378.20974	0.000578372		3415.83873	0.000522786
	3378.40173	0.000535518		3416.03072	0.000563517
	3378.59371	0.000526239		3416.2227	0.000484491
	3378.7857	0.000528747		3416.41469	0.000406225
	3378.97768	0.0005224		3416.60667	0.00034974
	3379.16967	0.000512052		3416.79866	0.000290324
	3379.36165	0.000504269		3416.99064	0.000270419
	3379.55364	0.000504899		3417.18262	0.000292852
	3379.74562	0.000535469		3417.37461	0.000342529
	3379.93761	0.000586756		3417.56659	0.00037614
	3380.12959	0.000617635		3417.75858	0.00040769
	3380.32157	0.000626471		3418.7185	0.000501241
	3380.51356	0.000621233		3418.91049	0.000610268
	3380.70554	0.000621265		3419.10247	0.000709941
	3380.89753	0.000646933		3419.29446	0.00081136
	3381.08951	0.000665362		3419.48644	0.000892086
	3381.2815	0.000676808		3419.67843	0.000924686
	3381.47348	0.00067828		3419.87041	0.000930407
	3381.66547	0.000643993		3420.06239	0.000892254
	3381.85745	0.000580893		3420.25438	0.000784385
	3382.04944	0.000512443		3420.44636	0.00065863
	3382.24142	0.000456079		3420.63835	0.000517162
	3382.43341	0.000436448		3420.83033	0.000449463
	3382.62539	0.000428842		3421.02232	0.000439036
	3382.81738	0.00040852		3421.2143	0.00043369
	3383.00936	0.00039426		3421.40629	0.000396868
	3383.20134	0.000390781		3421.59827	0.000338822
	3383.39333	0.000392798		3421.79026	0.000317544
[truncated: 6,337 more rows]

## Sheet: Figure 3c
Spectrum	P40_10_CP1_procAll_120141	P40_10_CP2_procAll_120141	P40_10_CP3_procAll_120141	P40_10_CP4_procAll_120141	P40_10_CP5_procAll_120141	p47_19_CP1_procAll_120141	p47_19_CP10_procAll_120141	p47_19_CP11_procAll_120141	p47_19_CP12_procAll_120141	p47_19_CP13_procAll_120141	p47_19_CP5_procAll_120141	p47_19_CP8_procAll_120141	p47_19_CP9_procAll_120141	p71_13_CP1_procAll_120141	p71_13_CP2_procAll_120141	p71_13_CP3_procAll_120141	P75_18_CP1_procAll_120141	P75_18_CP2_procAll_120141	P75_18_CP4_procAll_120141	P75_18_CP5_procAll_120141	P88_10_CP1_procAll_120141	P88_10_CP2_procAll_120141	P88_10_CP4_procAll_120141	P45_16_CP1_procAll_120141	P45_16_CP2_procAll_120141	P45_16_CP3_procAll_120141	P45_16_CP4_procAll_120141	P45_16_CP5_procAll_120141	P75_18_CP3_procAll_120141	P88_10_CP3_procAll_120141	P88_10_CP5_procAll_120141	P88_10_CP6_procAll_120141	p47_19_CP2_procAll_120141	p47_19_CP3_procAll_120141	p47_19_CP4_procAll_120141	p47_19_CP6_procAll_120141	p47_19_CP7_procAll_120141	p71_13_CP4_procAll_120141	p71_13_CP7_procAll_120141	p85_17_CP1_procAll_120141	p85_17_CP2_procAll_120141	P3_17_CP2_procAll_120537	P3_17_CP6_procAll_120537	P35_18_CP1_procAll_120537	P35_18_CP2_procAll_120537	P35_18_CP4_procAll_120537	P35_18_CP5_procAll_120537	P41_18_CP1_procAll_120537	P41_18_CP2_procAll_120537
plaque_type	sAD_CP	sAD_CP	sAD_CP	sAD_CP	sAD_CP	sAD_CP	sAD_CP	sAD_CP	sAD_CP	sAD_CP	sAD_CP	sAD_CP	sAD_CP	sAD_CP	sAD_CP	sAD_CP	sAD_CP	sAD_CP	sAD_CP	sAD_CP	sAD_CP	sAD_CP	sAD_CP	sAD_CP	sAD_CP	sAD_CP	sAD_CP	sAD_CP	sAD_CP	sAD_CP	sAD_CP	sAD_CP	sAD_CP	sAD_CP	sAD_CP	sAD_CP	sAD_CP	sAD_CP	sAD_CP	sAD_CP	sAD_CP	sAD_CP	sAD_CP	sAD_CP	sAD_CP	sAD_CP	sAD_CP	sAD_CP	sAD_CP
AB1_40	0.0149393	0.0147293	0.0139738	0.0126606	0.0135582	0.00885329	0.0112456	0.0106676	0.0111143	0.00979439	0.00511877	0.0147563	0.0125957	0.0110021	0.0111024	0.00741923	0.00693228	0.00622898	0.0072617	0.00593007	0.00711886	0.00860091	0.00775525	0.00726892	0.00773902	0.00797536	0.00780581	0.00829013	0.0058559	0.0074186	0.0082784	0.00750289	0.00600919	0.00576364	0.0105362	0.00862349	0.00983641	0.0060539	0.0102628	0.0140356	0.00379347	0.0071907	0.00831139	0.00944846	0.0102566	0.010575	0.00958157	0.00806966	0.00892603
AB4_42	0.0775179	0.0668132	0.0509346	0.0545202	0.0634929	0.0380229	0.0556972	0.0514035	0.0429684	0.0427458	0.0274224	0.0566486	0.0558666	0.0348983	0.0334864	0.0304195	0.0316623	0.0300404	0.0273755	0.0276248	0.0410655	0.0533244	0.051629	0.0266355	0.0267006	0.0254556	0.0259919	0.0265387	0.0331259	0.0504441	0.0608858	0.0390442	0.0283771	0.032415	0.0367826	0.0360474	0.0391741	0.0317907	0.0321842	0.0318583	0.0155031	0.0230334	0.0207027	0.0898872	0.100019	0.0851321	0.0765439	0.0223545	0.0409767
AB11pE_42	0.0298802	0.027319	0.0234289	0.0270413	0.0296873	0.0256926	0.035011	0.0312297	0.0309061	0.0270295	0.0328068	0.0405385	0.0343543	0.0311983	0.0396802	0.026683	0.0318852	0.0354908	0.0312045	0.0144889	0.0215912	0.0396385	0.0311659	0.0184411	0.0237405	0.0292135	0.018324	0.0226336	0.028516	0.0267665	0.026763	0.0276677	0.0116517	0.0162124	0.0398456	0.0213247	0.0279699	0.0206711	0.0280505	0.0225588	0.0260979	0.0195869	0.0185092	0.0180564	0.01923	0.018342	0.0142267	0.0256699	0.0377007
AB3pE_42	0.0306514	0.0375095	0.0347439	0.0308322	0.030296	0.0215051	0.0329684	0.0297829	0.0290266	0.0274673	0.0139433	0.0403036	0.0316556	0.0312568	0.037679	0.0204856	0.0294244	0.031078	0.0275099	0.0247883	0.0233513	0.0283321	0.0295031	0.0325181	0.035798	0.033579	0.0325465	0.0277737	0.0233005	0.0165272	0.0242827	0.0271352	0.0134237	0.0166053	0.0282791	0.0212197	0.0270145	0.0248895	0.0212633	0.0205463	0.0234074	0.0201379	0.0200363	0.0193954	0.0236066	0.0279928	0.0226219	0.0232053	0.0317544
AB1_42	0.0836664	0.0750787	0.0611115	0.0577432	0.0750611	0.034422	0.0507218	0.0502382	0.0432646	0.0424816	0.0254416	0.0574395	0.0532246	0.0511003	0.0543868	0.048642	0.0328923	0.0351188	0.0309724	0.0354511	0.0510092	0.0513517	0.0575249	0.0352959	0.0297247	0.0364979	0.0339251	0.0285623	0.0383442	0.0384995	0.0479955	0.0413373	0.0260153	0.0245244	0.037962	0.0334635	0.0411565	0.035163	0.0327709	0.0287597	0.0197505	0.0325923	0.0326393	0.0656977	0.0674686	0.0677081	0.0653883	0.0254414	0.0391788
AB2_42	0.0253191	0.0255294	0.0266441	0.0253673	0.0222934	0.0134677	0.0165334	0.018023	0.012032	0.0155007	0.0083117	0.017271	0.0147605	0.0240458	0.02469	0.0217998	0.0102866	0.012849	0.0148233	0.0117382	0.00895511	0.0170374	0.0160804	0.012015	0.0125976	0.0141883	0.0138885	0.0121255	0.0118381	0.0113463	0.0160652	0.0146893	0.00900085	0.0117914	0.0140538	0.0138425	0.0148374	0.0166329	0.0143789	0.00955236	0.0103756	0.0134282	0.0124417	0.0127679	0.0146538	0.0121889	0.0136312	0.00873975	0.0146335
AB5_42	0.0362547	0.0352503	0.0333938	0.031898	0.0305589	0.0216296	0.0297064	0.029717	0.0257295	0.0283611	0.0198619	0.0353701	0.0328095	0.0303283	0.0216963	0.0205639	0.0290123	0.0258661	0.0251061	0.0206487	0.0297462	0.0380833	0.0410616	0.0260434	0.023577	0.0193997	0.0243899	0.0224768	0.0268554	0.0285587	0.035732	0.0320847	0.0152675	0.0199913	0.0259908	0.0192046	0.0267513	0.0245791	0.0216502	0.0208736	0.0123061	0.0175432	0.0169428	0.0541729	0.0607184	0.0633394	0.0501565	0.0141067	0.0241556
AB3pE_40​	0.00823819	0.00559514	0.00832379	0.00741427	0.00509873	0.00883201	0.00899662	0.00929087	0.00935364	0.00807006	0.00913553	0.00683601	0.0129189	0.00998977	0.00425736	0.00756728	0.00914223	0.0048095	0.00984258	0.00902257	0.00889763	0.00868198	0.00948913	0.0126581	0.00813075	0.00664528	0.0116248	0.00892725	0.0104652	0.0098086	0.00798126	0.00820733	0.00986541	0.0110579	0.00942313	0.00921829	0.00608705	0.00628015	0.0107252	0.0155155	0.00718716	0.00873566	0.0119485	0.00720308	0.00765851	0.00491162	0.00951122	0.0106474	0.00725429
AB4_40​	0.0122481	0.00807831	0.00743294	0.00915032	0.00993652	0.0120723	0.0154777	0.0125748	0.0111388	0.0108668	0.0111681	0.0129652	0.014634	0.0176271	0.00393255	0.011901	0.00946752	0.0111419	0.00955634	0.00913739	0.00995627	0.00928139	0.00957977	0.00986628	0.0103661	0.0126482	0.00839405	0.0113024	0.0085303	0.00996229	0.01046	0.00953807	0.0119304	0.0105807	0.0112002	0.0122715	0.00660616	0.0143033	0.0162445	0.0173432	0.00937419	0.0109954	0.0125101	0.00690251	0.0103325	0.00929845	0.00942089	0.0108485	0.0104622
[truncated: 67 more columns]

## Sheet: Figure 3d
Spectrum	12_20_CP1_procAll_084807	12_20_CP2_procAll_084807	31_05_LP10_1_CP6_procAll_084807	31_05_LP10_1_CP7_procAll_084807	50_06_CP2_procAll_084807	50_06_CP5_procAll_084807	50_06_CP6_procAll_084807	50_06_CP8_procAll_084807	56_18_LP10_2_CP10_procAll_084807	56_18_LP10_2_CP11_procAll_084807	56_18_LP10_2_CP2_procAll_084807	56_18_LP10_2_CP4_procAll_084807	56_18_LP10_2_CP5_procAll_084807	56_18_LP10_2_CP6_procAll_084807	56_18_LP10_2_CP7_procAll_084807	56_18_LP10_2_CP9_procAll_084807	22_13_CP1_procAll_084807	22_13_CP2_procAll_084807	22_13_CP3_procAll_084807	22_13_CP4_procAll_084807	22_13_CP5_procAll_084807	22_13_CP6_procAll_084807	22_13_CP7_procAll_084807	22_13_CP9_procAll_084807	31_05_LP10_2_CP1_procAll_084807	31_05_LP10_1_CP1_procAll_084807	31_05_LP10_2_CP2_procAll_084807	31_05_LP10_1_CP2_procAll_084807	31_05_LP10_2_CP3_procAll_084807	31_05_LP10_1_CP3_procAll_084807	31_05_LP10_1_CP4_procAll_084807	31_05_LP10_2_CP4_procAll_084807	31_05_LP10_1_CP5_procAll_084807	31_05_LP10_2_CP5_procAll_084807	50_06_CP1_procAll_084807	50_06_CP3_procAll_084807	50_06_CP4_procAll_084807	56_18_LP10_2_CP12_procAll_084807	12_20_DP3_procAll_085212	31_05LP10_2_DP2_procAll_085212	31_05LP10_2_DP7_procAll_085212	56_18_LP10_2_DP11_procAll_085212	56_18_LP10_2_DP3_procAll_085212	56_18_LP10_2_DP9_procAll_085212	12_20_DP1_procAll_085212	12_20_DP2_procAll_085212	12_20_DP4_procAll_085212	12_20_DP5_procAll_085212	22_13_DP1_procAll_085212
plaque_type	CU-AP CP	CU-AP CP	CU-AP CP	CU-AP CP	CU-AP CP	CU-AP CP	CU-AP CP	CU-AP CP	CU-AP CP	CU-AP CP	CU-AP CP	CU-AP CP	CU-AP CP	CU-AP CP	CU-AP CP	CU-AP CP	CU-AP CP	CU-AP CP	CU-AP CP	CU-AP CP	CU-AP CP	CU-AP CP	CU-AP CP	CU-AP CP	CU-AP CP	CU-AP CP	CU-AP CP	CU-AP CP	CU-AP CP	CU-AP CP	CU-AP CP	CU-AP CP	CU-AP CP	CU-AP CP	CU-AP CP	CU-AP CP	CU-AP CP	CU-AP CP	CU-AP DP	CU-AP DP	CU-AP DP	CU-AP DP	CU-AP DP	CU-AP DP	CU-AP DP	CU-AP DP	CU-AP DP	CU-AP DP	CU-AP DP
AB5_42	0.0421078960562086	0.0274101841920503	0.0260159156501572	0.0249108371115969	0.0179193482812038	0.0141676104132063	0.0128310327488806	0.0142436923787425	0.0270840403694281	0.0207886655037356	0.0327182374991826	0.0243387814636118	0.0287313092355051	0.0251866384531795	0.0205727740607667	0.0185721256622494	0.016839826160563	0.0306549740648784	0.0202746000853549	0.0149167510128714	0.0149922115404903	0.0168650040517641	0.0176444383133592	0.0203182502266552	0.0209905605315897	#N/A	0.0211079224841643	#N/A	#N/A	0.0198208484880144	#N/A	0.0214063807981377	#N/A	0.0193619507787101	0.0156799139450151	0.0187292745659297	0.0151384539503829	0.0235144764931036	0.0299118208400535	0.0184035782503774	0.0140630498890481	0.0259330779367911	0.0218323745879695	0.0272244836206363	0.0245163090906515	0.0240803603454384	0.021477179250783	0.0199096594467998	0.0116284708592804
AB3pE_42	0.0397833816157176	0.0229767715189965	0.026778846788198	0.0316544513121225	0.0320803098689144	0.0320305928503228	0.0304948028097104	0.0284073193983307	0.0171082335073436	0.0175134698797772	0.0241657033290318	0.0252310010711506	0.020154640908753	0.0249757008609993	0.0158335074419363	0.0162713636288142	0.0196554374464199	0.0196386300900849	0.0196280442448361	0.01016872492318	0.011753182763335	0.0154080686165978	0.0143223198433604	0.0143514685151613	0.0243824772118451	#N/A	#N/A	0.0259612145325058	0.029565076942311	#N/A	#N/A	0.0368046185173576	#N/A	0.028273449814379	0.0324617903808755	0.0275314143864989	0.0324013551639902	0.0126574887034427	0.0175561303778131	0.0205952873897788	0.0190078210009964	0.0225881037526667	0.0162413066672821	0.0170984049384097	0.0280455989006028	0.0169457980305773	0.0163554765453673	0.0167096797833927	0.0138164580108878
AB1_42	0.0537854155537148	0.0526824467181275	0.0553053446378573	0.0500973099883511	0.0525721830301881	0.0615405143855859	0.053045704974169	0.0533497798968646	0.0466308374259971	0.0488646921112282	0.0583402684551214	0.0710444457059634	0.0695136888957133	0.0676499552402346	0.0372831310902936	0.043284853797214	0.0352373012295012	0.0430559927857498	0.0362570867016634	0.031246283508276	0.0305900988697813	0.0311595662974371	0.0309958664878191	0.0313753205925633	0.0531954957354778	#N/A	#N/A	0.0559323317935164	#N/A	0.0501509361168618	#N/A	0.0705407253780788	0.052873035775339	#N/A	0.0524747607946905	0.0516608612808586	0.0523192287509406	0.0429656738419273	0.0391160939593104	0.0200078024447809	0.018452092752721	0.0516927792539177	0.0453031988244121	0.0466851175638233	0.0532810644487868	0.0362868875514532	0.0376514963043655	0.032320511806872	0.0278016711920957
AB4_42	0.0722374822395876	0.0543099618357953	0.0537131247558394	0.0532980385529044	0.0311164301162284	0.0337532706550917	0.0388229506819784	0.0336746327097979	0.0551228570156256	0.0515319655497306	0.073725739645305	0.0647348254604307	0.101521703351875	0.0844368267660969	0.0529568010211526	0.0449751571541237	0.0416609799542383	0.0547432161489351	0.0430310064026812	0.040743365635716	0.0411309352000697	0.0357959573606574	0.0372495434057478	0.0454169924015086	#N/A	0.0574240441762765	0.0500986692210135	#N/A	0.0482031674870495	#N/A	#N/A	0.0580426976752546	0.0523739869438866	#N/A	0.03038067841447	0.0342671769477509	0.0330433313845068	0.0466211066587861	0.0533358378082702	0.0170766453028694	0.0258799500890414	0.0487482101674549	0.0542966652057041	0.0551734155006974	0.0383235141394533	0.0457309564767164	0.0511120116036459	0.0380562851001263	0.0278933387166098
AB2_42	0.0160243537952656	0.0173381791372926	0.0169673602425645	0.018796090389989	0.0193461439995651	0.0206916300230245	0.0180805984668245	0.0173724206878357	0.0124174905357761	0.0165876824222446	0.0184299382787116	0.0229849582294449	0.0182312255449338	0.0204021585950329	0.0134452706752962	0.0145394675200815	0.0112622124259045	0.0118388890564259	0.0146372137277231	0.0129249992907531	0.0107170731792636	0.0125842922008186	0.0108654414396796	0.00898202667126842	#N/A	0.0210110279421445	#N/A	0.0195857496827597	0.0156993114100357	#N/A	0.018143268215415	#N/A	0.0205170145271752	#N/A	0.0203855204205649	0.0173437578973292	0.0175140188711147	0.00992691827710904	0.0148895570978415	0.00883729654806085	0.010888471865882	0.0179817689240564	0.0145322608770984	0.0123924345543903	0.01439979308625	0.0141320929095476	0.0111014325124874	0.0119305230042686	0.0125586585212757
AB11pE_42	0.0228132433448809	0.0176325747569426	0.0216246157675039	0.0283425169546007	0.0198965079918578	0.0299465901123325	0.0278318531523944	0.0175246354285503	0.022004689414397	0.00969095443957117	0.0223847033356723	0.0256370640963385	0.0197211234801588	0.0218781532541679	0.0272600114742811	0.0175106305761954	0.0193372354675909	0.0186352722310441	0.0178836793627243	0.0134442718879909	0.0147776155045292	0.0161796937796079	0.0171155079522672	0.0151841984447608	0.0310651197481784	#N/A	0.0223933359482316	#N/A	0.0220972292025781	#N/A	0.0235433651403646	#N/A	0.0299027058707406	#N/A	0.0246666821935166	0.0253726810090415	0.0180883802147412	0.0149166257304577	0.0143961383642937	0.0502305360470689	0.0379182618773748	0.0156688445353484	0.0188184278990535	0.0210956668524457	0.0110188424326682	0.0147493977272846	0.012912648346191	0.0129161019043093	0.0129907533214564
AB1_40	0.0129549250097471	0.0111852623117622	0.0120700372435683	0.0135521650939665	0.0110517951882192	0.011672259337158	0.0110584866011722	0.0105702780142981	0.00890922834948627	0.00863534674056883	0.0122929374762345	0.0138041179688491	0.0131070808888509	0.013810730354459	0.0071377598360185	0.00794806305175091	0.00853364497700494	0.00780005619131363	0.00888960019863445	0.00642455049901524	0.0063094482123149	0.00528003850010271	0.00637199952613988	0.00532201239957408	#N/A	0.0125750202864088	#N/A	0.0106758025087661	#N/A	0.0111770579958286	#N/A	0.0148947794632779	#N/A	0.0145868496480597	0.011747434103271	0.0107859065648879	0.0108724807417381	0.00850483501702171	0.00805285168337935	0.00691949508346651	0.00689989198361038	0.00901775908185464	0.0068402004629671	0.00918757870403368	0.0127314887340102	0.00911385716773407	0.00863854667625464	0.00870745159323992	0.00757902342514619
[truncated: 31 more columns]

## Sheet: Figure 3e
Spectrum	P40_10_CP1_procAll_120141	P40_10_CP2_procAll_120141	P40_10_CP3_procAll_120141	P40_10_CP4_procAll_120141	P40_10_CP5_procAll_120141	p47_19_CP1_procAll_120141	p47_19_CP10_procAll_120141	p47_19_CP11_procAll_120141	p47_19_CP12_procAll_120141	p47_19_CP13_procAll_120141	p47_19_CP5_procAll_120141	p47_19_CP8_procAll_120141	p47_19_CP9_procAll_120141	p71_13_CP1_procAll_120141	p71_13_CP2_procAll_120141	p71_13_CP3_procAll_120141	P75_18_CP1_procAll_120141	P75_18_CP2_procAll_120141	P75_18_CP4_procAll_120141	P75_18_CP5_procAll_120141	P88_10_CP1_procAll_120141	P88_10_CP2_procAll_120141	P88_10_CP4_procAll_120141	P45_16_CP1_procAll_120141	P45_16_CP2_procAll_120141	P45_16_CP3_procAll_120141	P45_16_CP4_procAll_120141	P45_16_CP5_procAll_120141	P75_18_CP3_procAll_120141	P88_10_CP3_procAll_120141	P88_10_CP5_procAll_120141	P88_10_CP6_procAll_120141	p47_19_CP2_procAll_120141	p47_19_CP3_procAll_120141	p47_19_CP4_procAll_120141	p47_19_CP6_procAll_120141	p47_19_CP7_procAll_120141	p71_13_CP4_procAll_120141	p71_13_CP7_procAll_120141	p85_17_CP1_procAll_120141	p85_17_CP2_procAll_120141	P3_17_CP2_procAll_120537	P3_17_CP6_procAll_120537	P35_18_CP1_procAll_120537	P35_18_CP2_procAll_120537	P35_18_CP4_procAll_120537	P35_18_CP5_procAll_120537	P41_18_CP1_procAll_120537	P41_18_CP2_procAll_120537
plaque_type	sAD_CP	sAD_CP	sAD_CP	sAD_CP	sAD_CP	sAD_CP	sAD_CP	sAD_CP	sAD_CP	sAD_CP	sAD_CP	sAD_CP	sAD_CP	sAD_CP	sAD_CP	sAD_CP	sAD_CP	sAD_CP	sAD_CP	sAD_CP	sAD_CP	sAD_CP	sAD_CP	sAD_CP	sAD_CP	sAD_CP	sAD_CP	sAD_CP	sAD_CP	sAD_CP	sAD_CP	sAD_CP	sAD_CP	sAD_CP	sAD_CP	sAD_CP	sAD_CP	sAD_CP	sAD_CP	sAD_CP	sAD_CP	sAD_CP	sAD_CP	sAD_CP	sAD_CP	sAD_CP	sAD_CP	sAD_CP	sAD_CP
AB1_40	0.0149393	0.0147293	0.0139738	0.0126606	0.0135582	0.00885329	0.0112456	0.0106676	0.0111143	0.00979439	0.00511877	0.0147563	0.0125957	0.0110021	0.0111024	0.00741923	0.00693228	0.00622898	0.0072617	0.00593007	0.00711886	0.00860091	0.00775525	0.00726892	0.00773902	0.00797536	0.00780581	0.00829013	0.0058559	0.0074186	0.0082784	0.00750289	0.00600919	0.00576364	0.0105362	0.00862349	0.00983641	0.0060539	0.0102628	0.0140356	0.00379347	0.0071907	0.00831139	0.00944846	0.0102566	0.010575	0.00958157	0.00806966	0.00892603
AB4_42	0.0775179	0.0668132	0.0509346	0.0545202	0.0634929	0.0380229	0.0556972	0.0514035	0.0429684	0.0427458	0.0274224	0.0566486	0.0558666	0.0348983	0.0334864	0.0304195	0.0316623	0.0300404	0.0273755	0.0276248	0.0410655	0.0533244	0.051629	0.0266355	0.0267006	0.0254556	0.0259919	0.0265387	0.0331259	0.0504441	0.0608858	0.0390442	0.0283771	0.032415	0.0367826	0.0360474	0.0391741	0.0317907	0.0321842	0.0318583	0.0155031	0.0230334	0.0207027	0.0898872	0.100019	0.0851321	0.0765439	0.0223545	0.0409767
AB11pE_42	0.0298802	0.027319	0.0234289	0.0270413	0.0296873	0.0256926	0.035011	0.0312297	0.0309061	0.0270295	0.0328068	0.0405385	0.0343543	0.0311983	0.0396802	0.026683	0.0318852	0.0354908	0.0312045	0.0144889	0.0215912	0.0396385	0.0311659	0.0184411	0.0237405	0.0292135	0.018324	0.0226336	0.028516	0.0267665	0.026763	0.0276677	0.0116517	0.0162124	0.0398456	0.0213247	0.0279699	0.0206711	0.0280505	0.0225588	0.0260979	0.0195869	0.0185092	0.0180564	0.01923	0.018342	0.0142267	0.0256699	0.0377007
AB3pE_42	0.0306514	0.0375095	0.0347439	0.0308322	0.030296	0.0215051	0.0329684	0.0297829	0.0290266	0.0274673	0.0139433	0.0403036	0.0316556	0.0312568	0.037679	0.0204856	0.0294244	0.031078	0.0275099	0.0247883	0.0233513	0.0283321	0.0295031	0.0325181	0.035798	0.033579	0.0325465	0.0277737	0.0233005	0.0165272	0.0242827	0.0271352	0.0134237	0.0166053	0.0282791	0.0212197	0.0270145	0.0248895	0.0212633	0.0205463	0.0234074	0.0201379	0.0200363	0.0193954	0.0236066	0.0279928	0.0226219	0.0232053	0.0317544
AB1_42	0.0836664	0.0750787	0.0611115	0.0577432	0.0750611	0.034422	0.0507218	0.0502382	0.0432646	0.0424816	0.0254416	0.0574395	0.0532246	0.0511003	0.0543868	0.048642	0.0328923	0.0351188	0.0309724	0.0354511	0.0510092	0.0513517	0.0575249	0.0352959	0.0297247	0.0364979	0.0339251	0.0285623	0.0383442	0.0384995	0.0479955	0.0413373	0.0260153	0.0245244	0.037962	0.0334635	0.0411565	0.035163	0.0327709	0.0287597	0.0197505	0.0325923	0.0326393	0.0656977	0.0674686	0.0677081	0.0653883	0.0254414	0.0391788
AB2_42	0.0253191	0.0255294	0.0266441	0.0253673	0.0222934	0.0134677	0.0165334	0.018023	0.012032	0.0155007	0.0083117	0.017271	0.0147605	0.0240458	0.02469	0.0217998	0.0102866	0.012849	0.0148233	0.0117382	0.00895511	0.0170374	0.0160804	0.012015	0.0125976	0.0141883	0.0138885	0.0121255	0.0118381	0.0113463	0.0160652	0.0146893	0.00900085	0.0117914	0.0140538	0.0138425	0.0148374	0.0166329	0.0143789	0.00955236	0.0103756	0.0134282	0.0124417	0.0127679	0.0146538	0.0121889	0.0136312	0.00873975	0.0146335
AB5_42	0.0362547	0.0352503	0.0333938	0.031898	0.0305589	0.0216296	0.0297064	0.029717	0.0257295	0.0283611	0.0198619	0.0353701	0.0328095	0.0303283	0.0216963	0.0205639	0.0290123	0.0258661	0.0251061	0.0206487	0.0297462	0.0380833	0.0410616	0.0260434	0.023577	0.0193997	0.0243899	0.0224768	0.0268554	0.0285587	0.035732	0.0320847	0.0152675	0.0199913	0.0259908	0.0192046	0.0267513	0.0245791	0.0216502	0.0208736	0.0123061	0.0175432	0.0169428	0.0541729	0.0607184	0.0633394	0.0501565	0.0141067	0.0241556
AB3pE_40​	0.00823819	0.00559514	0.00832379	0.00741427	0.00509873	0.00883201	0.00899662	0.00929087	0.00935364	0.00807006	0.00913553	0.00683601	0.0129189	0.00998977	0.00425736	0.00756728	0.00914223	0.0048095	0.00984258	0.00902257	0.00889763	0.00868198	0.00948913	0.0126581	0.00813075	0.00664528	0.0116248	0.00892725	0.0104652	0.0098086	0.00798126	0.00820733	0.00986541	0.0110579	0.00942313	0.00921829	0.00608705	0.00628015	0.0107252	0.0155155	0.00718716	0.00873566	0.0119485	0.00720308	0.00765851	0.00491162	0.00951122	0.0106474	0.00725429
AB4_40​	0.0122481	0.00807831	0.00743294	0.00915032	0.00993652	0.0120723	0.0154777	0.0125748	0.0111388	0.0108668	0.0111681	0.0129652	0.014634	0.0176271	0.00393255	0.011901	0.00946752	0.0111419	0.00955634	0.00913739	0.00995627	0.00928139	0.00957977	0.00986628	0.0103661	0.0126482	0.00839405	0.0113024	0.0085303	0.00996229	0.01046	0.00953807	0.0119304	0.0105807	0.0112002	0.0122715	0.00660616	0.0143033	0.0162445	0.0173432	0.00937419	0.0109954	0.0125101	0.00690251	0.0103325	0.00929845	0.00942089	0.0108485	0.0104622
[truncated: 57 more columns]

## Sheet: Figure 3f
Spectrum	12_20_DP1_procAll_154223	12_20_DP2_procAll_154223	12_20_DP3_procAll_154223	12_20_DP4_procAll_154223	12_20_DP5_procAll_154223	31_05_DP8_procAll_154223	31_05_DP9_procAll_154223	50_06_DP6_procAll_154223	56_18_DP11_procAll_154223	56_18_DP2_procAll_154223	56_18_DP3_procAll_154223	56_18_DP6_procAll_154223	56_18_DP7_procAll_154223	56_18_DP9_procAll_154223	22_13_DP1_procAll_154223	22_13_DP2_procAll_154223	22_13_DP3_procAll_154223	22_13_DP4_procAll_154223	22_13_DP5_procAll_154223	22_13_DP6_procAll_154223	31_05_DP1_procAll_154223	31_05_DP1_1_procAll_154223	31_05_DP2_procAll_154223	31_05_DP2_1_procAll_154223	31_05_DP3_1_procAll_154223	31_05_DP3_procAll_154223	31_05_DP4_1_procAll_154223	31_05_DP4_procAll_154223	31_05_DP5_1_procAll_154223	31_05_DP5_procAll_154223	31_05_DP6_1_procAll_154223	31_05_DP7_procAll_154223	50_06_DP1_procAll_154223	50_06_DP2_procAll_154223	50_06_DP3_procAll_154223	50_06_DP4_procAll_154223	50_06_DP5_procAll_154223	50_06_DP7_procAll_154223	56_18_DP1_procAll_154223	56_18_DP4_procAll_154223	56_18_DP5_procAll_154223	p47_19_LP1_DP8_procAll_135323	p71_13_DP1_procAll_135323	p71_13_DP2_procAll_135323	p71_13_DP3_procAll_135323	p71_13_DP4_procAll_135323	p71_13_DP5_procAll_135323	p71_13_DP6_procAll_135323	p71_13_DP8_procAll_135323
plaque_type	CUAP_DP	CUAP_DP	CUAP_DP	CUAP_DP	CUAP_DP	CUAP_DP	CUAP_DP	CUAP_DP	CUAP_DP	CUAP_DP	CUAP_DP	CUAP_DP	CUAP_DP	CUAP_DP	CUAP_DP	CUAP_DP	CUAP_DP	CUAP_DP	CUAP_DP	CUAP_DP	CUAP_DP	CUAP_DP	CUAP_DP	CUAP_DP	CUAP_DP	CUAP_DP	CUAP_DP	CUAP_DP	CUAP_DP	CUAP_DP	CUAP_DP	CUAP_DP	CUAP_DP	CUAP_DP	CUAP_DP	CUAP_DP	CUAP_DP	CUAP_DP	CUAP_DP	CUAP_DP	CUAP_DP	sAD_DP	sAD_DP	sAD_DP	sAD_DP	sAD_DP	sAD_DP	sAD_DP	sAD_DP
AB4_42	0.0353674	0.0422636	0.0483077	0.0468381	0.034999	0.0389527	0.0407454	0.0301841	0.0455229	0.054941	0.0513807	0.0443813	0.0423927	0.0513764	0.0259583	0.0317531	0.022034	0.02326	0.0192017	0.0246902	0.0155401	#N/A	#N/A	0.0338023	0.0342958	#N/A	#N/A	0.0240959	#N/A	0.0167889	0.0352041	0.0239519	0.025758	0.0180546	0.0262287	0.0174974	0.021804	0.031495	0.0480871	0.0595401	0.036882	0.0460324	0.0210611	0.0254545	0.0290736	0.0341103	0.0204823	0.0253967	0.0253331
AB1_42	0.0511064	0.034213	0.0379945	0.0356596	0.0308801	0.0441298	0.0458262	0.0491901	0.0500277	0.0637256	0.0445636	0.0568286	0.048908	0.045316	0.0251178	0.0270546	0.0233015	0.0200675	0.013203	0.0166014	#N/A	0.0375479	0.0185758	#N/A	#N/A	0.0177774	#N/A	0.0203121	0.0409577	#N/A	0.0382335	0.0178037	0.0386132	0.0296324	0.0423912	0.0310672	0.045	0.0485662	0.0406063	0.0524869	0.0390817	0.0396633	0.0276848	0.0275197	0.0273681	0.0394032	0.0297493	0.0219548	0.0186081
AB5_42	0.0211599	0.0209133	0.0254391	0.0191076	0.017756	0.0161541	0.0196877	0.0113136	0.0227651	0.0221777	0.0191554	0.0279575	0.0201188	0.0228238	0.0103731	0.0114041	0.00836358	0.0101831	0.011084	0.0132723	#N/A	0.0165996	#N/A	0.0134091	#N/A	0.0147747	#N/A	0.0169099	0.0160069	#N/A	0.0158677	0.0119446	0.00906443	0.00942621	0.0103273	0.00779943	0.0105095	0.0127604	0.0192954	0.0227213	0.0151892	0.0244499	0.0151948	0.0169043	0.0156922	0.0188433	0.0166669	0.0153088	0.0151315
AB2_42	0.0118637	0.0111183	0.0114244	0.00909797	0.00924392	0.0157167	0.0150322	0.0141583	0.0151197	0.0178011	0.0121651	0.0126147	0.0119208	0.0109355	0.00907852	0.00735822	0.00653287	0.00668319	0.00416413	0.00582107	#N/A	0.0117591	#N/A	0.00935817	#N/A	0.00672829	#N/A	0.00859785	#N/A	0.00751559	0.0101351	0.00693771	0.0101096	0.00767912	0.0110109	0.0101617	0.0113997	0.0103871	0.00880937	0.0116585	0.014177	0.0113232	0.0116799	0.011264	0.0120631	0.0174681	0.0117011	0.0124026	0.00985444
AB1_40	0.0127315	0.00911386	0.00805285	0.00863855	0.00870745	0.0094003	0.00874103	0.010089	0.00901776	0.0129515	0.0068402	0.00789954	0.00765936	0.00918758	0.00757902	0.00641084	0.00590229	0.00538235	0.00508556	0.00651703	0.00475169	#N/A	#N/A	0.00892312	#N/A	0.00395775	0.00902499	#N/A	#N/A	0.00537041	0.00938367	0.00689989	0.0073235	0.00599921	0.00693545	0.00814655	0.00868619	0.00864587	0.00729154	0.00900364	0.00806944	0.0105545	0.008398	0.0075372	0.00904309	0.00818131	0.00617806	0.00617965	0.00651758
AB3pE_42	0.0274158	0.0165209	0.0171157	0.0155817	0.0163754	0.0235849	0.0207018	0.0224074	0.021549	0.0230469	0.0153906	0.0290612	0.0217731	0.0166111	0.0132725	0.0138459	0.00744637	0.0148742	0.0154694	0.0116157	0.0202328	#N/A	#N/A	0.0173183	#N/A	0.0221542	#N/A	0.0227955	#N/A	0.020555	0.0188824	0.0179194	0.0116074	0.00716977	0.0168915	0.0143322	0.0170459	0.0147812	0.0150375	0.0184676	0.0152818	0.0219986	0.0183767	0.0186638	0.0163202	0.0239816	0.0181761	0.0145603	0.0146702
AB11pE_42	0.0103752	0.0143836	0.0137916	0.0123663	0.0124532	0.0197773	0.0165997	0.0207718	0.0150943	0.0183839	0.0174071	0.0118436	0.0199033	0.0199441	0.0126985	0.0152722	0.0121047	0.0109174	0.00982592	0.0100983	0.0446641	#N/A	0.0489062	#N/A	0.0164299	#N/A	0.0173427	#N/A	0.012363	#N/A	0.0147952	0.0365958	0.0158628	0.00813851	0.0146654	0.0126751	0.0183765	0.014721	0.0145603	0.0126812	0.0127882	0.0163196	0.0160377	0.0186584	0.0182979	0.0143966	0.0148038	0.020895	0.0211266
[truncated: 40 more columns]

## Sheet: Figure 3k
Aβ11pE-42					Aβ5-42					Aβ3pE-42					Aβ1-40					Aβ1-42
	sAD-CP	sAD-DP	CUAP-CP	CUAP-DP		sAD-CP	sAD-DP	CUAP-CP	CUAP-DP		sAD-CP	sAD-DP	CUAP-CP	CUAP-DP		sAD-CP	sAD-DP	CUAP-CP	CUAP-DP		sAD-CP	sAD-DP	CUAP-CP	CUAP-DP
P40_10	0.02988024				P40_10	0.03625474				P40_10	0.03065144				P40_10	0.01493933				P40_10	0.08366637
P40_10	0.02731901				P40_10	0.03525029				P40_10	0.03750954				P40_10	0.01472934				P40_10	0.07507874
P40_10	0.02342889				P40_10	0.03339382				P40_10	0.03474391				P40_10	0.01397381				P40_10	0.06111147
P40_10	0.02704128				P40_10	0.03189803				P40_10	0.03083221				P40_10	0.01266061				P40_10	0.0577432
P40_10	0.02968729				P40_10	0.03055885				P40_10	0.03029598				P40_10	0.0135582				P40_10	0.07506114
p47_19	0.02569261				p47_19	0.02162957				p47_19	0.02150513				p47_19	0.00885329				p47_19	0.03442202
p47_19	0.03501096				p47_19	0.02970636				p47_19	0.03296845				p47_19	0.0112456				p47_19	0.05072182
p47_19	0.03122968				p47_19	0.02971696				p47_19	0.02978294				p47_19	0.01066755				p47_19	0.0502382
p47_19	0.03090611				p47_19	0.02572952				p47_19	0.02902661				p47_19	0.01111434				p47_19	0.04326465
p47_19	0.02702951				p47_19	0.0283611				p47_19	0.0274673				p47_19	0.00979439				p47_19	0.04248161
p47_19	0.03280684				p47_19	0.01986192				p47_19	0.01394332				p47_19	0.00511877				p47_19	0.02544157
p47_19	0.04053852				p47_19	0.03537007				p47_19	0.0403036				p47_19	0.01475632				p47_19	0.05743947
p47_19	0.03435429				p47_19	0.03280949				p47_19	0.0316556				p47_19	0.01259571				p47_19	0.05322457
p71_13	0.03119827				p71_13	0.03032826				p71_13	0.03125682				p71_13	0.01100209				p71_13	0.05110026
p71_13	0.03968018				p71_13	0.02169628				p71_13	0.037679				p71_13	0.01110239				p71_13	0.05438677
p71_13	0.02668296				p71_13	0.02056394				p71_13	0.02048561				p71_13	0.00741923				p71_13	0.04864204
P75_18	0.03188518				P75_18	0.02901233				P75_18	0.0294244				P75_18	0.00693228				P75_18	0.03289229
P75_18	0.03549076				P75_18	0.02586607				P75_18	0.03107804				P75_18	0.00622898				P75_18	0.03511876
P75_18	0.03120449				P75_18	0.02510611				P75_18	0.02750993				P75_18	0.0072617				P75_18	0.03097235
P75_18	0.01448885				P75_18	0.02064871				P75_18	0.0247883				P75_18	0.00593007				P75_18	0.0354511
P88_10	0.02159116				P88_10	0.02974622				P88_10	0.02335134				P88_10	0.00711886				P88_10	0.05100921
P88_10	0.03963848				P88_10	0.03808329				P88_10	0.02833213				P88_10	0.00860091				P88_10	0.05135166
P88_10	0.03116591				P88_10	0.04106163				P88_10	0.02950315				P88_10	0.00775525				P88_10	0.05752487
P45_16	0.01844106				P45_16	0.02604337				P45_16	0.03251814				P45_16	0.00726892				P45_16	0.03529595
P45_16	0.02374052				P45_16	0.02357699				P45_16	0.03579797				P45_16	0.00773902				P45_16	0.02972471
P45_16	0.02921348				P45_16	0.01939966				P45_16	0.03357903				P45_16	0.00797536				P45_16	0.03649792
P45_16	0.01832404				P45_16	0.02438988				P45_16	0.03254652				P45_16	0.00780581				P45_16	0.03392506
P45_16	0.02263361				P45_16	0.02247678				P45_16	0.0277737				P45_16	0.00829013				P45_16	0.02856229
P75_18	0.02851604				P75_18	0.02685544				P75_18	0.02330048				P75_18	0.0058559				P75_18	0.03834425
P88_10	0.02676649				P88_10	0.02855867				P88_10	0.01652718				P88_10	0.0074186				P88_10	0.03849952
P88_10	0.02676301				P88_10	0.03573203				P88_10	0.02428271				P88_10	0.0082784				P88_10	0.04799549
P88_10	0.02766774				P88_10	0.03208469				P88_10	0.02713516				P88_10	0.00750289				P88_10	0.04133725
p47_19	0.01165168				p47_19	0.0152675				p47_19	0.01342373				p47_19	0.00600919				p47_19	0.02601532
p47_19	0.01621244				p47_19	0.01999132				p47_19	0.01660529				p47_19	0.00576364				p47_19	0.02452436
p47_19	0.03984557				p47_19	0.02599083				p47_19	0.0282791				p47_19	0.01053624				p47_19	0.03796204
p47_19	0.02132466				p47_19	0.01920464				p47_19	0.02121973				p47_19	0.00862349				p47_19	0.03346352
p47_19	0.02796986				p47_19	0.02675128				p47_19	0.02701454				p47_19	0.00983641				p47_19	0.04115647
p71_13	0.0206711				p71_13	0.02457915				p71_13	0.02488952				p71_13	0.0060539				p71_13	0.03516303
p71_13	0.02805048				p71_13	0.02165022				p71_13	0.0212633				p71_13	0.01026284				p71_13	0.03277092
p85_17	0.02255884				p85_17	0.02087355				p85_17	0.0205463				p85_17	0.01403559				p85_17	0.02875973
p85_17	0.02609792				p85_17	0.01230607				p85_17	0.02340741				p85_17	0.00379347				p85_17	0.01975053
P3_17	0.01958687				P3_17	0.01754318				P3_17	0.0201379				P3_17	0.0071907				P3_17	0.03259228
P3_17	0.01850921				P3_17	0.0169428				P3_17	0.0200363				P3_17	0.00831139				P3_17	0.03263928
P35_18	0.01805643				P35_18	0.05417293				P35_18	0.01939537				P35_18	0.00944846				P35_18	0.06569769
P35_18	0.01923004				P35_18	0.06071841				P35_18	0.02360664				P35_18	0.01025656				P35_18	0.0674686
P35_18	0.01834195				P35_18	0.06333945				P35_18	0.02799281				P35_18	0.01057498				P35_18	0.06770814
P35_18	0.01422671				P35_18	0.05015646				P35_18	0.02262192				P35_18	0.00958157				P35_18	0.06538831
P41_18	0.02566987				P41_18	0.01410672				P41_18	0.0232053				P41_18	0.00806966				P41_18	0.0254414
P41_18	0.03770068				P41_18	0.02415562				P41_18	0.03175444				P41_18	0.00892603				P41_18	0.03917876
P41_18	0.02453498				P41_18	0.0306886				P41_18	0.02526631				P41_18	0.00818652				P41_18	0.04811469
P81_08	0.03210256				P81_08	0.0329243				P81_08	0.03276034				P81_08	0.01054247				P81_08	0.04365839
P81_08	0.01956908				P81_08	0.02903921				P81_08	0.02615314				P81_08	0.00765868				P81_08	0.03490368
P81_08	0.02708102				P81_08	0.02842717				P81_08	0.03290861				P81_08	0.00914529				P81_08	0.03764824
P86_10	0.02531				P86_10	0.03023799				P86_10	0.03677634				P86_10	0.01062141				P86_10	0.05964404
P86_10	0.02182118				P86_10	0.02702787				P86_10	0.03258526				P86_10	0.00986896				P86_10	0.05016773
P86_10	0.02313798				P86_10	0.0272075				P86_10	0.02639315				P86_10	0.00839763				P86_10	0.04388197
P86_10	0.02367058				P86_10	0.0287706				P86_10	0.02953635				P86_10	0.008749				P86_10	0.05720974
P35_18	0.02786015				P35_18	0.05195282				P35_18	0.02951538				P35_18	0.0092522				P35_18	0.07278881
P3_17	0.02051193				P3_17	0.01828578				P3_17	0.02386909				P3_17	0.00827815				P3_17	0.04163194
P3_17	0.01273408				P3_17	0.01643422				P3_17	0.01844383				P3_17	0.00828276				P3_17	0.02923987
P3_17	0.02779192				P3_17	0.02865748				P3_17	0.02313644				P3_17	0.00850179				P3_17	0.05386172
P41_18	0.02595772				P41_18	0.03144419				P41_18	0.02242539				P41_18	0.00939447				P41_18	0.04364518
P41_18	0.02532318				P41_18	0.02965143				P41_18	0.02108839				P41_18	0.0071508				P41_18	0.02947835
P81_08	0.02270289				P81_08	0.02140332				P81_08	0.02050314				P81_08	0.00725325				P81_08	0.03261365
P81_08	0.02270289				P81_08	0.02140332				P81_08	0.02050314				P81_08	0.00725325				P81_08	0.03261365
P81_08	0.02724089				P81_08	0.027697				P81_08	0.02486854				P81_08	0.0101105				P81_08	0.03447661
P81_08	0.02764977				P81_08	0.03077762				P81_08	0.03195677				P81_08	0.00898145				P81_08	0.03739065
P86_10	0.01741563				P86_10	0.02322454				P86_10	0.02625973				P86_10	0.00941499				P86_10	0.0345278
p47_19		0.016319602			p47_19		0.024449909			p47_19		0.021998582			p47_19		0.010554512			p47_19		0.039663
p71_13		0.016037734			p71_13		0.015194845			p71_13		0.018376651			p71_13		0.008397999			p71_13		0.027685
p71_13		0.018658416			p71_13		0.016904292			p71_13		0.018663752			p71_13		0.007537196			p71_13		0.02752
p71_13		0.018297925			p71_13		0.015692184			p71_13		0.016320169			p71_13		0.00904309			p71_13		0.027368
p71_13		0.014396605			p71_13		0.018843329			p71_13		0.023981595			p71_13		0.008181309			p71_13		0.039403
p71_13		0.01480385			p71_13		0.016666892			p71_13		0.018176067			p71_13		0.006178059			p71_13		0.029749
p71_13		0.020894999			p71_13		0.015308799			p71_13		0.014560325			p71_13		0.006179645			p71_13		0.021955
p71_13		0.021126597			p71_13		0.01513151			p71_13		0.014670239			p71_13		0.006517575			p71_13		0.018608
P88_10		0.029566791			P88_10		0.023697536			P88_10		0.015116033			P88_10		0.004181081			P88_10		0.025314
P88_10		0.017306694			P88_10		0.025748797			P88_10		0.014996203			P88_10		0.005647008			P88_10		0.029964
P45_16		0.01655139			P45_16		0.02043977			P45_16		0.019925333			P45_16		0.005942173			P45_16		0.021253
P75_18		0.00802652			P75_18		0.019941176			P75_18		0.014481			P75_18		0.00567566			P75_18		0.019292
P75_18		0.007427636			P75_18		0.020612147			P75_18		0.01757243			P75_18		0.005570222			P75_18		0.017108
P88_10		0.01399011			P88_10		0.024990528			P88_10		0.016356094			P88_10		0.005658342			P88_10		0.02655
p40_10		0.008634646			p40_10		0.015691998			p40_10		0.015388798			p40_10		0.006589434			p40_10		0.017616
p40_10		0.005666766			p40_10		0.019074707			p40_10		0.015465718			p40_10		0.007514337			p40_10		0.019119
p40_10		0.009042569			p40_10		0.020818942			p40_10		0.011941505			p40_10		0.00607424			p40_10		0.018746
p47_19		0.012870364			p47_19		0.031055464			p47_19					p47_19		0.010999321			p47_19
p47_19					p47_19					p47_19		0.014069788			p47_19					p47_19		0.026806
p47_19		0.005760444			p47_19					p47_19					p47_19		0.006874194			p47_19
p47_19					p47_19		0.032256016			p47_19		0.017951006			p47_19					p47_19		0.047807
p47_19		0.007047832			p47_19					p47_19					p47_19					p47_19		0.020521
p47_19					p47_19		0.032713856			p47_19		0.024450909			p47_19		0.008690158			p47_19
p47_19		0.022647844			p47_19					p47_19		0.026798525			p47_19					p47_19
p47_19					p47_19		0.020991972			p47_19					p47_19		0.00584406			p47_19		0.027145
p47_19		0.015668011			p47_19		0.021740205			p47_19					p47_19		0.007854294			p47_19		0.034127
p47_19					p47_19					p47_19		0.01428777			p47_19					p47_19
p47_19		0.018313202			p47_19		0.026032186			p47_19					p47_19					p47_19		0.038753
p47_19					p47_19					p47_19		0.010346344			p47_19		0.00580883			p47_19
p47_19		0.014514849			p47_19		0.028235682			p47_19		0.022426084			p47_19		0.01003477			p47_19		0.04218
p85_17		0.029998506			p85_17		0.01241996			p85_17		0.020166225			p85_17		0.003625134			p85_17		0.011043
P3_17		0.012763133			P3_17		0.027387604			P3_17		0.021543596			P3_17		0.005200701			P3_17		0.044729
P35_18		0.016749767			P35_18		0.051200958			P35_18		0.016224211			P35_18		0.006271623			P35_18		0.056474
P35_18		0.022588457			P35_18		0.059807348			P35_18		0.026205413			P35_18		0.007830335			P35_18		0.065649
P41_18		0.014648347			P41_18		0.05536475			P41_18		0.023050602			P41_18		0.007816512			P41_18		0.053409
P81_08		0.031117422			P81_08		0.023815223			P81_08		0.022923662			P81_08		0.004261199			P81_08		0.043349
P81_08		0.034360793			P81_08		0.025376046			P81_08		0.01788088			P81_08		0.007848152			P81_08		0.035631
P81_08		0.031101338			P81_08		0.031361711			P81_08		0.023087577			P81_08		0.008604698			P81_08		0.061457
P81_08		0.026377294			P81_08		0.038666939			P81_08		0.023302662			P81_08		0.00803287			P81_08		0.057191
P86_10		0.029832455			P86_10		0.035951232			P86_10		0.033338692			P86_10		0.008404761			P86_10		0.056055
P86_10		0.028389151			P86_10		0.030117657			P86_10		0.029819358			P86_10		0.008651776			P86_10		0.046788
P86_10		0.027480445			P86_10		0.025126615			P86_10		0.034248965			P86_10		0.008610417			P86_10		0.060962
P86_10		0.022779574			P86_10		0.031255987			P86_10		0.032207871			P86_10		0.006787309			P86_10		0.062362
P3_17		0.010305363			P3_17		0.022674831			P3_17		0.01247988			P3_17		0.006402354			P3_17		0.034671
P3_17		0.015598612			P3_17		0.020419449			P3_17		0.017102616			P3_17		0.003945545			P3_17		0.036318
P41_18		0.029434707			P41_18		0.017826546			P41_18		0.026856377			P41_18		0.007104796			P41_18		0.040371
P41_18		0.022009243			P41_18		0.023990325			P41_18		0.02214382			P41_18		0.008014261			P41_18		0.046111
P81_08		0.011974074			P81_08		0.018911485			P81_08		0.014116048			P81_08		0.005202828			P81_08		0.034455
			0.021707	0.010375				0.037131	0.02116				0.038954	0.027416				0.01281	0.012731				0.052733	0.051106
			0.016263	0.014384				0.023817	0.020913				0.022229	0.016521				0.01119	0.009114				0.050308	0.034213
			0.018248	0.013792				0.013847	0.025439				0.018843	0.017116				0.008705	0.008053				0.033444	0.037994
			0.017684	0.012366				0.027691	0.019108				0.019194	0.015582				0.0078	0.008639				0.04106	0.03566
			0.017044	0.012453				0.017489	0.017756				0.019499	0.016375				0.009086	0.008707				0.035917	0.03088
			0.020944	0.019777				0.022775	0.016154				0.026281	0.023585				0.012068	0.0094				0.053877	0.04413
			0.026662	0.020772				0.021761	0.011314				0.03118	0.022407				0.01374	0.010089				0.048582	0.04919
			0.023144	0.015094				0.013428	0.022765				0.03169	0.021549				0.011749	0.009018				0.050661	0.050028
			0.019443	0.018384				0.014568	0.022178				0.031112	0.023047				0.011318	0.012951				0.050534	0.063726
			0.016509	0.017407				0.012513	0.019155				0.031447	0.015391				0.010872	0.00684				0.050246	0.044564
			0.028507	0.012681				0.012029	0.022721				0.031366	0.018468				0.011672	0.009004				0.059208	0.052487
			0.026055	0.011844				0.011136	0.027957				0.029917	0.029061				0.011335	0.0079				0.051088	0.056829
			0.016841	0.019903				0.010845	0.020119				0.027926	0.021773				0.01083	0.007659				0.051137	0.048908
			0.019686	0.019944				0.022907	0.022824				0.016628	0.016611				0.009212	0.009188				0.045014	0.045316
			0.00891	0.012699				0.017701	0.010373				0.016718	0.013272				0.008635	0.007579				0.047	0.025118
			0.013328	0.015272				0.018798	0.011404				0.012041	0.013846				0.008504	0.006411				0.041724	0.027055
			0.021608	0.012105				0.028307	0.008364				0.023261	0.007446				0.012692	0.005902				0.056644	0.023302
			0.024923	0.010917				0.020937	0.010183				0.024461	0.014874				0.013803	0.005382				0.068052	0.020068
			0.018117	0.009826				0.025603	0.011084				0.019017	0.015469				0.013108	0.005086				0.066516	0.013203
			0.021056	0.010098				0.022796	0.013272				0.024076	0.011616				0.014176	0.006517				0.065266	0.016601
			0.024903	0.044664				0.017234					0.0155	0.020233				0.007087	0.004752				0.035748
			0.015373					0.016182	0.0166				0.015913					0.008201					0.041408	0.037548
			0.011369					0.016023	0.013409				0.015832	0.017318				0.008572	0.008923				0.028027
			0.013595	0.048906				0.011913					0.009906					0.0053					0.021612	0.018576
			0.012339					0.012494	0.014775				0.009917	0.022154				0.006534	0.003958				0.029476	0.017777
			0.01363	0.01643				0.012869					0.01152					0.006309					0.029241
			0.014954	0.017343				0.01372					0.015046					0.005516	0.009025				0.0304
			0.015337					0.014023	0.01691				0.0139	0.022795				0.006372					0.030185	0.020312
			0.014875					0.017304					0.013981	0.020555				0.005322	0.00537				0.029731
			0.025831	0.012363				0.019913	0.016007									0.012572						0.040958
				0.014795					0.015868				0.02374	0.018882					0.009384				0.051198	0.038234
			0.023907					0.020713					0.025272					0.010675					0.053765
				0.036596					0.011945					0.017919					0.0069					0.017804
			0.023033	0.0166				0.017594	0.019688					0.020702				0.011068	0.008741				0.048944	0.045826
				0.015863					0.009064				0.028908	0.011607					0.007323					0.038613
			0.029597	0.008139					0.009426				0.036158	0.00717				0.014894	0.005999				0.068327	0.029632
				0.014665				0.019644	0.010327					0.016891					0.006935					0.042391
			0.02565	0.012675					0.007799				0.02739	0.014332				0.014455	0.008147				0.070176	0.031067
				0.018377				0.022513	0.010509					0.017046					0.008686					0.045
			0.024078	0.014721				0.014804	0.01276				0.027144	0.014781				0.011068	0.008646				0.050346	0.048566
				0.01456					0.019295					0.015038					0.007292					0.040606
				0.012788					0.015189					0.015282					0.008069					0.039082

## Sheet: Figure 4c
sAD-CG	sAD-CP
1788.40745	1193.616418
1196.503475	625.2974793
1002.868595	916.5123885
1562.853502	1075.269544
1025.940248	1146.868571
1582.641714	826.8957585
1453.917682	699.2320177
1588.07743	746.3660493
1564.431724	521.1288069
1962.927085	571.0085737
986.035205	883.4789552
	713.8565449
	560.6582928
	715.4838279
	708.9432928
	740.1282262
	655.0860719
	1242.855412
	850.6944383
	993.7561331
	887.6276901
	1108.975933
	1096.391587

## Sheet: Figure 4d
sAD-CG	sAD-CP
1508.403555	1530.443589
1251.31039	1256.817788
1246.474543	1114.197712
1380.680738	1229.448299
1422.322587	1674.692252
1274.059777	1223.065338
1682.931289	1080.855055
1483.598089	1191.805854
2168.479331*	845.7431924
1542.813248	806.1345151
1281.986147	1306.747313
	915.8815757
	695.452453
	960.1010425
	1004.86183
	741.5302088
	1065.672618
	1263.475606
	1235.607606
	1382.292308
	1315.553053
	1133.766114
	1098.458965
	1106.841412

[truncated: 43 more sheets: Figure 4e, Figure 4f, Figure 5a, Figure 5b, Figure 5c, Figure 5d, Figure 5e, Figure 5f, Figure 5h, Figure 6a, Figure 6b&c, Figure 6f, Figure S2a, Figure S2b, Figure S2c, Figure S2d, Figure S2i, Figure S3a, Figure S3b, Figure S3c …]
